# Supplementary material for: Postmortem high-dimensional immune profiling of severe COVID-19 patients reveals distinct patterns of immunosuppression and immunoactivation
Source: Nat Commun. 2022 Jan 12;13:269. doi: 10.1038/s41467-021-27723-5 (PMC8755743; doi:10.1038/s41467-021-27723-5)
Supplement: Supplementary file 4 — Soure Data [file 41467_2021_27723_MOESM4_ESM.xlsx]

## Sheet: FIG1a
Fig1a. Principal component analysis of lung tissue of COVID-19 (n=11) compared to non-COVID-19 (n=3) decedents.
	PC1	PC2	group	condition
Pt14	-23.127	3.65812	Non-Covid 19	Non-Covid 19
Pt15	-28.6854	4.15462	Non-Covid 19	Non-Covid 19
Pt13	-29.0815	1.5256	Non-Covid 19	Non-Covid 19
Pt4	-0.635828	-16.6697	Covid 19	Covid 19
Pt6	-0.917611	-15.9407	Covid 19	Covid 19
Pt9	9.21761	3.97786	Covid 19	Covid 19
Pt1	9.46986	-9.1056	Covid 19	Covid 19
Pt3	9.83973	14.799	Covid 19	Covid 19
Pt11	7.85523	-7.06386	Covid 19	Covid 19
Pt2	6.34384	-19.0041	Covid 19	Covid 19
Pt10	7.0992	6.23917	Covid 19	Covid 19
Pt12	10.3371	21.2491	Covid 19	Covid 19
Pt5	20.8475	1.10539	Covid 19	Covid 19
Pt8	1.43727	11.075	Covid 19	Covid 19

## Sheet: FIG1b
Fig1b. The differential genes expression between COVID-19 and non-COVID-19 of lung tissue,
ID	Non-Covid 19	Covid 19	baseMean	log2FoldChange	lfcSE	stat	pvalue	padj	symbol	label
ENSG00000000003	181.329	255.631	239.709	-0.494222	0.238841	-2.06925	0.0385225	0.142503	TSPAN6
ENSG00000000005	1.96144	3.46136	3.13995	-0.833644	1.01899	-0.81811	0.413294	0.626849	TNMD
ENSG00000000419	72.909	126.522	115.033	-0.793133	0.367069	-2.16072	0.0307173	0.122372	DPM1
ENSG00000000457	182.907	171.441	173.898	0.0915523	0.287234	0.318738	0.749925	0.867489	SCYL3
ENSG00000000460	78.1168	77.7275	77.8109	-0.00126648	0.313826	-0.0040356	0.99678	0.998732	C1orf112
ENSG00000000938	523.359	646.71	620.278	-0.304802	0.410209	-0.743042	0.457456	0.663913	FGR
ENSG00000000971	1068.08	2056.75	1844.89	-0.945357	0.390701	-2.41964	0.0155358	0.076965	CFH
ENSG00000001036	227.158	389.248	354.514	-0.778697	0.319135	-2.44002	0.0146863	0.0740826	FUCA2
ENSG00000001084	305.302	527.506	479.89	-0.789363	0.283023	-2.78905	0.00528636	0.0367291	GCLC
ENSG00000001167	230.04	262.884	255.846	-0.192133	0.338654	-0.567343	0.570481	0.748696	NFYA
ENSG00000001460	92.1692	58.0696	65.3767	0.670427	0.355124	1.88787	0.0590439	0.188545	STPG1
ENSG00000001461	527.996	289.241	340.403	0.867746	0.220289	3.93913	8.17784e-05	0.0017475	NIPAL3
ENSG00000001497	210.998	155.189	167.148	0.444223	0.213359	2.08204	0.0373385	0.139406	LAS1L
ENSG00000001561	368.441	492.207	465.686	-0.418315	0.393227	-1.0638	0.28742	0.505697	ENPP4
ENSG00000001617	347.543	516.205	480.063	-0.569843	0.335144	-1.70029	0.089076	0.244648	SEMA3F
ENSG00000001626	153.938	66.9487	85.5894	1.19988	0.441422	2.71822	0.00656337	0.0425111	CFTR
ENSG00000001629	578.62	803.507	755.317	-0.474317	0.207446	-2.28646	0.0222273	0.09855	ANKIB1
ENSG00000001630	19.34	22.2216	21.6041	-0.190792	0.41332	-0.461608	0.644363	0.799907	CYP51A1
ENSG00000001631	427.624	502.158	486.186	-0.231246	0.206735	-1.11856	0.263327	0.478829	KRIT1
ENSG00000002016	228.814	110.983	136.233	1.04401	0.2998	3.48234	0.000497043	0.00666789	RAD52
ENSG00000002330	98.9184	87.5438	89.9812	0.173736	0.26909	0.645642	0.518511	0.712609	BAD
ENSG00000002549	431.616	793.575	716.012	-0.879265	0.270969	-3.24489	0.00117498	0.0125058	LAP3
ENSG00000002586	1213.5	1334.16	1308.31	-0.136333	0.254899	-0.534849	0.592754	0.764544	CD99
ENSG00000002587	78.6955	53.383	58.8071	0.561925	0.530866	1.05851	0.289825	0.508493	HS3ST1
ENSG00000002726	7.51498	4.58299	5.21128	0.686283	0.960293	0.71466	0.474819	0.678239	AOC1
ENSG00000002745	6.24812	6.15151	6.17221	0.0159593	0.939737	0.0169828	0.98645	0.994321	WNT16
ENSG00000002746	13.7257	15.8956	15.4306	-0.228978	0.686866	-0.333366	0.738858	0.86047	HECW1
ENSG00000002822	240.917	193.76	203.865	0.314075	0.247575	1.2686	0.204582	0.411385	MAD1L1
ENSG00000002834	1532.42	1650.24	1624.99	-0.106935	0.285885	-0.374047	0.708369	0.840319	LASP1
ENSG00000002919	209.501	189.282	193.615	0.143099	0.211804	0.675617	0.499284	0.697609	SNX11
ENSG00000002933	210.451	447.567	396.756	-1.08838	0.32997	-3.29842	0.000972318	0.0108494	TMEM176A
ENSG00000003056	390.653	518.799	491.339	-0.411551	0.186631	-2.20515	0.0274433	0.113359	M6PR
ENSG00000003096	26.125	53.6339	47.7391	-1.03115	0.368162	-2.80081	0.00509745	0.0357595	KLHL13
ENSG00000003137	105.457	119.038	116.128	-0.176761	0.586513	-0.301376	0.763128	0.874995	CYP26B1
ENSG00000003147	152.979	151.767	152.027	0.0156461	0.279455	0.0559878	0.955352	0.979425	ICA1
ENSG00000003249	44.0229	27.3353	30.9112	0.694562	0.488416	1.42207	0.155006	0.345267	DBNDD1
ENSG00000003393	382.06	390.907	389.011	-0.0308666	0.146892	-0.210131	0.833565	0.914511	ALS2
ENSG00000003400	599.231	719.636	693.835	-0.264163	0.35609	-0.741842	0.458183	0.664149	CASP10
ENSG00000003402	6257.95	4620.38	4971.28	0.437804	0.223739	1.95677	0.050375	0.170454	CFLAR
ENSG00000003436	1812.83	3644.81	3252.24	-1.00777	0.29159	-3.45613	0.000547994	0.00717127	TFPI
ENSG00000003509	113.282	171.01	158.639	-0.592246	0.388705	-1.52364	0.127599	0.305854	NDUFAF7
ENSG00000003756	1425.61	1510.76	1492.51	-0.0836585	0.261513	-0.319902	0.749043	0.867229	RBM5
ENSG00000003987	80.1582	73.8135	75.1731	0.120076	0.520598	0.23065	0.817587	0.905653	MTMR7
ENSG00000003989	481.616	766.911	705.777	-0.670907	0.37894	-1.77048	0.0766466	0.222726	SLC7A2
ENSG00000004059	191.247	290.813	269.478	-0.610836	0.197786	-3.08837	0.00201259	0.0184827	ARF5
ENSG00000004139	198.812	121.827	138.324	0.706655	0.449699	1.5714	0.116091	0.288387	SARM1
ENSG00000004142	261.193	423.834	388.982	-0.697987	0.233972	-2.98321	0.00285243	0.0237177	POLDIP2
ENSG00000004399	2887.72	2357.65	2471.24	0.292597	0.276443	1.05843	0.289858	0.50851	PLXND1
ENSG00000004455	510.592	665.285	632.137	-0.382356	0.242632	-1.57587	0.115055	0.2868	AK2
ENSG00000004468	245.686	326.823	309.436	-0.412285	0.465914	-0.884895	0.376213	0.593538	CD38
ENSG00000004478	262.405	420.201	386.388	-0.679196	0.53663	-1.26567	0.205632	0.412644	FKBP4
ENSG00000004487	376.345	556.902	518.212	-0.5663	0.171188	-3.30805	0.000939476	0.0105724	KDM1A
ENSG00000004534	896.37	754.735	785.085	0.248705	0.31041	0.801214	0.423008	0.635476	RBM6
ENSG00000004660	143.311	102.627	111.345	0.484847	0.403899	1.20042	0.229978	0.442487	CAMKK1
ENSG00000004700	160.977	346.418	306.681	-1.10318	0.278255	-3.96464	7.35056e-05	0.00160915	RECQL
ENSG00000004766	293.618	335.446	326.483	-0.193727	0.218816	-0.885341	0.375973	0.593241	VPS50
ENSG00000004776	144.461	191.553	181.462	-0.405571	0.46688	-0.868683	0.38502	0.601003	HSPB6
ENSG00000004777	171.395	79.308	99.0409	1.11811	0.371531	3.00946	0.00261712	0.0223667	ARHGAP33
ENSG00000004779	79.7297	114.462	107.02	-0.529666	0.250835	-2.11161	0.03472	0.132537	NDUFAB1
ENSG00000004799	3273.97	2806.77	2906.89	0.222177	0.886248	0.250694	0.80205	0.896084	PDK4
ENSG00000004809	9.85246	15.2424	14.0874	-0.61163	0.731236	-0.836433	0.402911	0.617962	SLC22A16
ENSG00000004838	117.239	44.2341	59.8781	1.40285	0.468253	2.99591	0.00273624	0.0230769	ZMYND10
ENSG00000004846	3.1918	25.878	21.0167	-3.0579	1.09298	-2.79776	0.00514589	0.0360373	ABCB5
ENSG00000004848	3.27471	0.809299	1.3376	2.02953	2.24677	0.903312	0.36636	1	ARX
ENSG00000004864	189.082	365.473	327.675	-0.947618	0.179951	-5.26599	1.39438e-07	1.18688e-05	SLC25A13
ENSG00000004866	296.918	240.567	252.642	0.304421	0.193959	1.56952	0.116528	0.288897	ST7
ENSG00000004897	523.535	1041.88	930.808	-0.993928	0.220802	-4.50144	6.74955e-06	0.000254293	CDC27
ENSG00000004939	19.5987	181.912	147.131	-3.21523	1.38237	-2.32589	0.0200244	0.0918722	SLC4A1
ENSG00000004948	3.92195	0.584148	1.29939	2.76003	1.5987	1.72642	0.0842717	1	CALCR
ENSG00000004961	59.3738	87.421	81.4109	-0.56888	0.376456	-1.51115	0.130751	0.310887	HCCS
ENSG00000004975	208.676	188.033	192.457	0.153589	0.225453	0.681248	0.495715	0.694854	DVL2
ENSG00000005001	62.8139	50.7239	53.3146	0.310459	0.686809	0.45203	0.651247	0.804176	PRSS22
ENSG00000005007	998.568	859.575	889.359	0.216996	0.190878	1.13683	0.255609	0.470133	UPF1
ENSG00000005020	372.869	545.127	508.214	-0.548544	0.365182	-1.50211	0.133068	0.314378	SKAP2
ENSG00000005022	376.951	889.059	779.322	-1.23939	0.283217	-4.37612	1.20812e-05	0.000394788	SLC25A5
ENSG00000005059	83.3634	184.176	162.573	-1.1458	0.254284	-4.50597	6.60704e-06	0.000251034	MCUB
ENSG00000005073	0.365191	0.076906	0.138681	0.939088	3.73521	0.251415	0.801493	1	HOXA11
ENSG00000005075	50.2241	54.7057	53.7454	-0.121726	0.283887	-0.428785	0.66808	0.815794	POLR2J
ENSG00000005100	158.418	242.309	224.332	-0.618306	0.268613	-2.30184	0.0213439	0.0961549	DHX33
ENSG00000005102	9.48774	15.1678	13.9506	-0.673391	0.641103	-1.05036	0.293551	0.512462	MEOX1
ENSG00000005108	174.879	171.148	171.947	0.0292144	0.309789	0.0943042	0.924867	0.961842	THSD7A
ENSG00000005156	348.2	273.769	289.718	0.344784	0.202598	1.70181	0.0887904	0.244103	LIG3
ENSG00000005175	122.379	173.605	162.628	-0.512285	0.286711	-1.78677	0.0739751	0.217941	RPAP3
ENSG00000005187	48.6587	36.8368	39.37	0.412621	0.476188	0.86651	0.386211	0.602483	ACSM3
ENSG00000005189	29.0329	45.4491	41.9313	-0.620772	0.331848	-1.87065	0.0613929	0.193623	REXO5
ENSG00000005194	163.439	250.115	231.542	-0.616833	0.230386	-2.67739	0.00741987	0.0463577	CIAPIN1
ENSG00000005206	567.627	443.957	470.458	0.354847	0.431752	0.821878	0.411146	0.625071	SPPL2B
ENSG00000005238	203.552	253.049	242.443	-0.308435	0.279713	-1.10268	0.270165	0.486371	FAM214B
ENSG00000005243	53.6281	106.094	94.851	-0.985595	0.45442	-2.16891	0.0300897	0.120687	COPZ2
ENSG00000005249	138.327	193.514	181.688	-0.483868	0.419928	-1.15226	0.249212	0.463332	PRKAR2B
ENSG00000005302	233.962	335.302	313.586	-0.52071	0.233586	-2.2292	0.0258004	0.108939	MSL3
ENSG00000005339	1638.76	1245.95	1330.12	0.396076	0.182244	2.17333	0.0297554	0.119711	CREBBP
ENSG00000005379	548.194	152.835	237.555	1.84395	0.41027	4.49447	6.97441e-06	0.000260576	TSPOAP1
ENSG00000005381	14.0385	171.442	137.712	-3.60526	1.52985	-2.35661	0.0184427	0.0867822	MPO
ENSG00000005421	20.1455	5.82474	8.89348	1.82245	0.641249	2.84203	0.00448268	0.0326103	PON1
ENSG00000005436	209.326	207.88	208.19	0.0106922	0.244417	0.0437457	0.965107	0.984143	GCFC2
ENSG00000005448	68.5213	50.6488	54.4786	0.427755	0.331087	1.29197	0.196367	0.400506	WDR54
ENSG00000005469	102.332	198.314	177.746	-0.959579	0.334151	-2.87169	0.00408282	0.0304169	CROT
ENSG00000005471	11.2781	15.0325	14.228	-0.397106	0.538818	-0.736995	0.461125	0.666337	ABCB4
ENSG00000005483	1256.83	1594.17	1521.89	-0.342729	0.298167	-1.14945	0.250369	0.464575	KMT2E
ENSG00000005486	480.167	539.309	526.636	-0.166816	0.294232	-0.566952	0.570747	0.74887	RHBDD2
ENSG00000005513	16.4406	7.7874	9.64165	1.09631	0.55563	1.9731	0.0484845	0.166138	SOX8
ENSG00000005700	572.771	975.274	889.024	-0.768583	0.220511	-3.48546	0.000491283	0.00661773	IBTK
ENSG00000005801	225.934	188.817	196.771	0.256838	0.268658	0.956004	0.33907	0.558611	ZNF195
ENSG00000005810	2070.02	2652.7	2527.84	-0.358362	0.208906	-1.71542	0.0862679	0.240023	MYCBP2
ENSG00000005812	492.59	676.02	636.714	-0.457091	0.307536	-1.4863	0.1372	0.320243	FBXL3
ENSG00000005844	761.525	301.305	399.924	1.33765	0.324745	4.11908	3.80391e-05	0.000960274	ITGAL
ENSG00000005882	84.2757	74.4293	76.5393	0.189505	0.257125	0.737015	0.461113	0.666337	PDK2
ENSG00000005884	2772.4	1266.81	1589.44	1.13012	0.305809	3.6955	0.000219451	0.00369883	ITGA3
ENSG00000005889	796.669	865.447	850.709	-0.120403	0.22769	-0.528805	0.596941	0.766724	ZFX
ENSG00000005893	845.057	1966.85	1726.47	-1.21903	0.297887	-4.09226	4.27191e-05	0.00105933	LAMP2
ENSG00000005961	56.2741	50.785	51.9613	0.145291	0.727702	0.199657	0.841749	0.919476	ITGA2B
ENSG00000005981	6.04267	6.11153	6.09677	-0.0372917	1.05036	-0.0355038	0.971678	0.987338	ASB4
ENSG00000006007	406.603	490.99	472.907	-0.272947	0.214172	-1.27443	0.202511	0.408944	GDE1
ENSG00000006015	129.231	124.436	125.464	0.0559576	0.351184	0.15934	0.873401	0.935319	REX1BD
ENSG00000006016	19.9231	97.6476	80.9924	-2.27148	0.429841	-5.28446	1.26075e-07	1.09121e-05	CRLF1
ENSG00000006025	188.126	123.799	137.583	0.605127	0.354819	1.70545	0.0881098	0.243049	OSBPL7
ENSG00000006042	278.768	292.141	289.275	-0.0700792	0.24875	-0.281725	0.778154	0.88319	TMEM98
ENSG00000006047	5.96677	7.18624	6.92493	-0.24291	1.1339	-0.214226	0.830371	0.912696	YBX2
ENSG00000006062	317.611	177.434	207.472	0.840475	0.281313	2.98769	0.00281099	0.0234689	MAP3K14
ENSG00000006071	61.4464	55.2719	56.595	0.15258	0.68749	0.221938	0.824362	0.909212	ABCC8
ENSG00000006118	188.289	251.419	237.891	-0.416389	0.344831	-1.20752	0.227233	0.439198	TMEM132A
ENSG00000006125	1495.83	1993.76	1887.06	-0.414851	0.180352	-2.30023	0.0214352	0.0963654	AP2B1
ENSG00000006128	0.730383	1.3234	1.19632	-0.770485	2.42983	-0.317094	0.751172	1	TAC1
ENSG00000006194	227.999	203.455	208.714	0.165666	0.283833	0.583676	0.559439	0.74186	ZNF263
ENSG00000006210	859.952	730.505	758.244	0.235394	0.56103	0.419575	0.674796	0.819576	CX3CL1
ENSG00000006282	270.542	316.975	307.025	-0.227073	0.267094	-0.850162	0.395235	0.611202	SPATA20
ENSG00000006283	15.9651	32.3293	28.8227	-1.01343	0.852784	-1.18837	0.234686	0.447512	CACNA1G
ENSG00000006327	124.875	174.828	164.124	-0.482517	0.423412	-1.13959	0.254456	0.468936	TNFRSF12A
ENSG00000006432	217.647	118.286	139.578	0.880615	0.449779	1.95789	0.0502435	0.170266	MAP3K9
ENSG00000006451	483.301	683.89	640.907	-0.501396	0.368438	-1.36087	0.173555	0.369722	RALA
ENSG00000006453	307.587	210.831	231.564	0.546751	0.251363	2.17514	0.0296193	0.119399	BAIAP2L1
ENSG00000006459	784.742	1428.72	1290.72	-0.864645	0.345443	-2.503	0.0123145	0.0653691	KDM7A
ENSG00000006468	584.556	393.471	434.418	0.571249	0.353815	1.61454	0.106411	0.27268	ETV1
ENSG00000006530	256.321	267.399	265.026	-0.0601065	0.220495	-0.272598	0.785162	0.886711	AGK
ENSG00000006534	758.193	334.709	425.456	1.18034	0.290105	4.06868	4.72797e-05	0.0011557	ALDH3B1
ENSG00000006555	63.132	17.5954	27.3533	1.84389	0.566648	3.25403	0.00113779	0.0122506	TTC22
ENSG00000006576	295.432	469.403	432.124	-0.669938	0.191403	-3.50014	0.000465009	0.00634455	PHTF2
ENSG00000006606	1.0838	3.02987	2.61286	-1.39679	1.62102	-0.861678	0.388865	0.605444	CCL26
ENSG00000006607	688.376	727.029	718.747	-0.0792919	0.187126	-0.423735	0.671759	0.817747	FARP2
ENSG00000006611	6.66042	8.13875	7.82197	-0.285883	2.11378	-0.135247	0.892416	0.946232	USH1C
ENSG00000006625	28.451	54.8964	49.2295	-0.945266	0.379746	-2.48921	0.0128028	0.0671348	GGCT
ENSG00000006634	36.837	97.2085	84.2717	-1.4119	0.397669	-3.55043	0.000384607	0.0055285	DBF4
ENSG00000006638	86.9615	83.2718	84.0624	0.0656	0.392359	0.167194	0.867218	0.931858	TBXA2R
ENSG00000006652	414.727	879.258	779.716	-0.458235	0.25439	-1.80131	0.0716546	0.213196	IFRD1
ENSG00000006695	67.249	98.6902	91.9528	-0.558016	0.278638	-2.00265	0.0452146	0.158416	COX10
ENSG00000006704	209.034	248.129	239.751	-0.244831	0.293349	-0.834609	0.403938	0.618845	GTF2IRD1
ENSG00000006712	134.129	91.2014	100.4	0.559364	0.303107	1.84543	0.0649744	0.200265	PAF1
ENSG00000006715	622.784	750.006	722.744	-0.26882	0.182936	-1.46948	0.141703	0.326303	VPS41
ENSG00000006740	431.42	174.507	229.56	1.30802	0.353321	3.70207	0.00021385	0.00362349	ARHGAP44
ENSG00000006744	366.564	373.692	372.165	-0.0294285	0.254107	-0.115811	0.907802	0.953759	ELAC2
ENSG00000006747	130.016	52.1232	68.8145	1.32449	0.533256	2.48377	0.0129999	0.0679138	SCIN
ENSG00000006756	482.686	251.284	300.871	0.941559	0.269347	3.49571	0.000472809	0.00641196	ARSD
ENSG00000006757	28.8055	37.0726	35.3011	-0.356868	0.421591	-0.846478	0.397286	0.61283	PNPLA4
ENSG00000006788	2.8855	9.90102	8.3977	-1.70096	0.826349	-2.0584	0.0395515	0.145063	MYH13
ENSG00000006831	774.226	1128.48	1052.57	-0.543379	0.335623	-1.61902	0.105444	0.271163	ADIPOR2
ENSG00000006837	30.4749	36.4079	35.1365	-0.268468	0.324791	-0.826586	0.408472	0.623245	CDKL3
ENSG00000007001	13.5431	3.46339	5.62332	1.92942	0.745248	2.58896	0.00962658	0.0554468	UPP2
ENSG00000007038	19.6906	6.72039	9.49971	1.54794	0.920371	1.68186	0.0925952	0.250175	PRSS21
ENSG00000007047	247.448	292.962	283.209	-0.238311	0.216933	-1.09855	0.271966	0.488622	MARK4
ENSG00000007062	118.197	77.3281	86.0856	0.611694	0.626448	0.976449	0.328842	0.548471	PROM1
ENSG00000007080	54.1552	73.0072	68.9675	-0.427301	0.426129	-1.00275	0.315981	0.535886	CCDC124
ENSG00000007129	36.1741	21.5405	24.6763	0.752547	0.609612	1.23447	0.217028	0.427078	CEACAM21
ENSG00000007168	1967.37	2159.16	2118.06	-0.134313	0.14807	-0.907091	0.364359	0.583	PAFAH1B1
ENSG00000007171	43.571	29.9709	32.8852	0.543391	0.683392	0.795138	0.426533	0.638078	NOS2
ENSG00000007174	576.14	135.949	230.276	2.08268	0.596654	3.4906	0.000481936	0.00651602	DNAH9
ENSG00000007202	1268.48	1164.32	1186.64	0.123189	0.232885	0.528967	0.596828	0.76671	KIAA0100
ENSG00000007216	6.89059	0.28556	1.70092	4.17126	1.86851	2.2324	0.0255888	1	SLC13A2
ENSG00000007237	921.577	1625.18	1474.41	-0.818732	0.363282	-2.25371	0.0242144	0.104087	GAS7
ENSG00000007255	58.421	48.0215	50.25	0.28531	0.411671	0.693052	0.488277	0.689406	TRAPPC6A
ENSG00000007264	102.861	56.6398	66.5444	0.860455	0.386616	2.22561	0.0260404	0.109603	MATK
ENSG00000007306	0.547787	0.735808	0.695518	-0.340969	2.97264	-0.114702	0.908681	1	CEACAM7
ENSG00000007312	9.30467	22.8403	19.9398	-1.28842	0.72802	-1.76976	0.076767	0.222884	CD79B
ENSG00000007314	2.14404	3.75706	3.41141	-0.811911	1.05067	-0.772753	0.439668	0.6489	SCN4A
ENSG00000007341	237.795	248.556	246.25	-0.0653623	0.203785	-0.320741	0.748407	0.86694	ST7L
ENSG00000007350	3.0688	22.4932	18.3308	-1.1905	1.07226	-1.11027	0.266885	0.482567	TKTL1
ENSG00000007372	4.08099	0.187081	1.02149	3.89839	1.72809	2.25589	0.0240776	1	PAX6
ENSG00000007376	100.889	111.703	109.386	-0.146613	0.456754	-0.320989	0.748219	0.866902	RPUSD1
ENSG00000007384	323.502	226.936	247.629	0.514126	0.287907	1.78574	0.0741419	0.218173	RHBDF1
ENSG00000007392	769.12	844.017	827.968	-0.133502	0.293088	-0.4555	0.648749	0.80255	LUC7L
ENSG00000007402	1019.68	187.959	366.185	2.4414	0.620043	3.93748	8.23429e-05	0.00175297	CACNA2D2
ENSG00000007516	200.699	52.6961	84.411	1.92676	0.458655	4.20089	2.65873e-05	0.000733096	BAIAP3
ENSG00000007520	91.9104	103.137	100.731	-0.162848	0.327643	-0.497027	0.61917	0.781992	TSR3
ENSG00000007541	587.068	350.006	400.805	0.746365	0.387016	1.92851	0.0537915	0.177377	PIGQ
ENSG00000007545	257.996	171.926	190.37	0.584422	0.184855	3.16152	0.00156951	0.0154585	CRAMP1
ENSG00000007866	310.874	377.734	363.407	-0.279065	0.245877	-1.13498	0.256385	0.471097	TEAD3
ENSG00000007908	59.5895	458.293	372.856	-2.93961	0.451936	-6.50448	7.79614e-11	2.24059e-08	SELE
ENSG00000007923	182.688	133.071	143.703	0.454376	0.307786	1.47627	0.139871	0.323579	DNAJC11
ENSG00000007933	249.913	231.876	235.741	0.106429	0.381896	0.278686	0.780486	0.884608	FMO3
ENSG00000007944	552.137	454.363	475.314	0.280743	0.387614	0.724285	0.468891	0.673445	MYLIP
ENSG00000007952	2.87396	4.36846	4.04821	-0.551488	1.01059	-0.54571	0.585265	0.758595	NOX1
ENSG00000007968	19.0735	98.334	81.3496	-2.36867	0.609971	-3.88325	0.000103069	0.00207219	E2F2
ENSG00000008018	279.218	474.252	432.459	-0.76551	0.239203	-3.20026	0.00137304	0.0140609	PSMB1
ENSG00000008056	7.36678	19.4555	16.865	-1.35757	0.569411	-2.38416	0.0171182	0.0823651	SYN1
ENSG00000008083	367.709	371.772	370.902	-0.0153653	0.285723	-0.0537767	0.957113	0.980334	JARID2
ENSG00000008086	630.116	548.769	566.2	0.198874	0.222574	0.893519	0.371579	0.589555	CDKL5
ENSG00000008118	20.3997	13.0108	14.5941	0.655012	0.459376	1.42587	0.153904	0.343599	CAMK1G
ENSG00000008128	133.395	88.099	97.8052	0.604246	0.297707	2.02967	0.0423904	0.151824	CDK11A
ENSG00000008130	548.363	578.109	571.735	-0.0752411	0.225791	-0.333234	0.738958	0.86047	NADK
ENSG00000008196	1.78992	0.249771	0.579804	2.46298	2.82165	0.872887	0.382724	1	TFAP2B
ENSG00000008226	375.971	104.949	163.025	1.84051	0.468468	3.92879	8.53731e-05	0.00179869	DLEC1
ENSG00000008256	505.749	484.123	488.757	0.0626771	0.233159	0.268817	0.78807	0.888218	CYTH3
ENSG00000008277	162.995	102.275	115.286	0.667533	0.390431	1.70973	0.0873151	0.241707	ADAM22
ENSG00000008282	638.092	1133.72	1027.51	-0.83016	0.282915	-2.93431	0.00334294	0.0265443	SYPL1
ENSG00000008283	567.681	409.532	443.421	0.471779	0.386549	1.22049	0.22228	0.433392	CYB561
ENSG00000008294	2056.15	2568.42	2458.65	-0.320996	0.236077	-1.35971	0.173923	0.370294	SPAG9
ENSG00000008300	67.2971	84.3404	80.6882	-0.323776	0.501102	-0.646129	0.518196	0.712444	CELSR3
ENSG00000008311	492.061	384.787	407.774	0.355973	0.230379	1.54516	0.122308	0.297695	AASS
ENSG00000008323	287.877	43.8245	96.1216	2.71522	0.573775	4.73221	2.22087e-06	0.000108158	PLEKHG6
ENSG00000008324	72.379	90.5896	86.6873	-0.33246	0.33429	-0.994525	0.319967	0.540097	SS18L2
ENSG00000008382	47.7523	45.296	45.8224	0.0831224	0.291472	0.285182	0.775505	0.881522	MPND
ENSG00000008394	225.247	622.271	537.195	-1.46841	0.321866	-4.56218	5.06251e-06	0.000203016	MGST1
ENSG00000008405	273.682	305.897	298.994	-0.159055	0.290971	-0.546636	0.584629	0.75838	CRY1
ENSG00000008438	12.3122	16.8944	15.9125	-0.447066	0.729032	-0.613233	0.539722	0.728502	PGLYRP1
ENSG00000008441	2129.67	2077.32	2088.54	0.0361197	0.332876	0.108508	0.913593	0.956875	NFIX
ENSG00000008513	1131.29	1262.2	1234.15	-0.158004	0.227396	-0.694842	0.487155	0.688559	ST3GAL1
ENSG00000008516	108.474	164.192	152.252	-0.596274	0.586127	-1.01731	0.309006	0.528656	MMP25
ENSG00000008517	382.668	549.469	513.726	-0.521761	0.526229	-0.991509	0.321437	0.541453	IL32
ENSG00000008710	3575.47	1980.91	2322.6	0.851946	0.345331	2.46704	0.0136236	0.0701423	PKD1
ENSG00000008735	38.8583	8.75467	15.2054	2.15802	0.538552	4.00708	6.14736e-05	0.00141339	MAPK8IP2
ENSG00000008838	546.96	424.545	450.777	0.365476	0.208844	1.75	0.0801184	0.229113	MED24
ENSG00000008853	668.158	485.766	524.85	0.460674	0.476869	0.966038	0.334025	0.553384	RHOBTB2
ENSG00000008869	857.025	661.798	703.632	0.37254	0.207078	1.79903	0.0720134	0.213931	HEATR5B
ENSG00000008952	823.303	1133.66	1067.15	-0.461845	0.284455	-1.62361	0.104458	0.269526	SEC62
ENSG00000008988	1329.98	2251.75	2054.23	-0.759989	0.330989	-2.29612	0.0216691	0.0969962	RPS20
ENSG00000009307	2386.22	3664.47	3390.56	-0.618993	0.271094	-2.28331	0.0224121	0.0989583	CSDE1
ENSG00000009335	966.095	1241.62	1182.58	-0.363645	0.161317	-2.25423	0.0241819	0.104045	UBE3C
ENSG00000009413	1150.99	1622.01	1521.08	-0.495037	0.247997	-1.99615	0.0459181	0.159911	REV3L
ENSG00000009694	152.374	133.633	137.649	0.188882	0.423178	0.446342	0.65535	0.806798	TENM1
ENSG00000009709	0.182596	0.494891	0.42797	-0.706601	3.29622	-0.214367	0.830261	1	PAX7
ENSG00000009724	72.756	52.0191	56.4627	0.482316	0.602851	0.80006	0.423676	0.63613	MASP2
ENSG00000009765	38.3179	16.6334	21.2801	1.2007	0.616497	1.94762	0.0514606	0.172673	IYD
ENSG00000009780	199.916	179.66	184.001	0.154949	0.28498	0.543719	0.586635	0.759667	FAM76A
ENSG00000009790	153.948	132.202	136.862	0.218685	0.418502	0.522542	0.601293	0.76958	TRAF3IP3
ENSG00000009830	206.059	189.75	193.245	0.119382	0.268368	0.444844	0.656433	0.807488	POMT2
ENSG00000009844	143.864	215.209	199.921	-0.585194	0.322479	-1.81467	0.0695742	0.209469	VTA1
ENSG00000009950	31.171	13.5462	17.3229	1.21673	0.709037	1.71603	0.0861557	0.2398	MLXIPL
ENSG00000009954	830.828	840.3	838.27	-0.0164559	0.236895	-0.0694652	0.944619	0.973173	BAZ1B
ENSG00000010017	332.813	759.479	668.051	-1.1902	0.280526	-4.24273	2.20814e-05	0.000635429	RANBP9
ENSG00000010030	40.9465	91.8032	80.9054	-1.16273	0.439739	-2.64414	0.00818996	0.0495264	ETV7
ENSG00000010072	94.8023	147.585	136.274	-0.64335	0.285408	-2.25415	0.024187	0.104045	SPRTN
ENSG00000010165	150.531	150.583	150.572	-0.00381101	0.253109	-0.0150568	0.987987	0.994955	EEF1AKNMT
ENSG00000010219	53.274	77.2049	72.0768	-0.534068	0.372823	-1.4325	0.152002	0.340947	DYRK4
ENSG00000010244	2340.45	2882.1	2766.04	-0.300379	0.207443	-1.44801	0.147614	0.335336	ZNF207
ENSG00000010256	278.48	435.627	401.952	-0.645198	0.219541	-2.93885	0.00329433	0.0262902	UQCRC1
ENSG00000010270	275.482	383.631	360.456	-0.478776	0.316176	-1.51427	0.129958	0.309691	STARD3NL
ENSG00000010278	1726.76	1699.75	1705.54	0.0229885	0.310098	0.0741332	0.940904	0.970872	CD9
ENSG00000010282	8.20793	1.13249	2.64866	2.82808	1.08726	2.6011	0.00929247	0.0542184	HHATL
ENSG00000010292	315.129	340.618	335.156	-0.112919	0.293867	-0.384252	0.700792	0.836076	NCAPD2
ENSG00000010295	405.766	248.16	281.933	0.710036	0.318948	2.22618	0.0260019	0.109511	IFFO1
ENSG00000010310	81.86	64.5337	68.2465	0.346153	0.520032	0.665638	0.505643	0.702292	GIPR
ENSG00000010318	45.0107	54.1232	52.1706	-0.250698	0.39926	-0.627905	0.530066	0.721068	PHF7
ENSG00000010319	635.685	740.271	717.86	-0.219415	0.489832	-0.447939	0.654197	0.806265	SEMA3G
ENSG00000010322	1786	896.738	1087.3	0.993938	0.265967	3.73707	0.000186174	0.00329398	NISCH
ENSG00000010327	1730.71	3368.95	3017.9	-0.960921	0.462481	-2.07775	0.037732	0.140342	STAB1
ENSG00000010361	89.7894	48.4392	57.2999	0.890125	0.389693	2.28417	0.0223614	0.0988709	FUZ
ENSG00000010379	14.5632	4.18572	6.40947	1.80247	0.946366	1.90463	0.0568286	0.184227	SLC6A13
ENSG00000010404	1381.9	950.98	1043.32	0.539546	0.18961	2.84556	0.00443338	0.0323302	IDS
ENSG00000010438	1.43674	1.00523	1.0977	0.574485	1.71653	0.334679	0.737867	1	PRSS3
ENSG00000010539	93.5069	88.2738	89.3951	0.0832287	0.29586	0.281311	0.778472	0.883331	ZNF200
ENSG00000010610	725.557	982.118	927.141	-0.436995	0.382372	-1.14285	0.2531	0.467321	CD4
ENSG00000010626	80.4301	59.6802	64.1266	0.435281	0.39818	1.09318	0.274316	0.491252	LRRC23
ENSG00000010671	180.151	129.691	140.504	0.476002	0.390388	1.21931	0.222728	0.433826	BTK
ENSG00000010704	120.889	117.406	118.152	0.0366684	0.315281	0.116304	0.907412	0.953476	HFE
ENSG00000010803	338.295	359.752	355.154	-0.0896933	0.164924	-0.543845	0.586548	0.75965	SCMH1
ENSG00000010810	962.199	1200.81	1149.68	-0.319138	0.29653	-1.07624	0.28182	0.499214	FYN
ENSG00000010818	582.62	786.896	743.122	-0.433533	0.247561	-1.75121	0.079909	0.22874	HIVEP2
ENSG00000010932	14.4459	60.142	50.35	-2.06462	0.682205	-3.0264	0.00247488	0.021487	FMO1
ENSG00000011007	460.081	458.487	458.828	0.00345471	0.181008	0.019086	0.984773	0.993727	ELOA
ENSG00000011009	180.544	240.443	227.608	-0.412487	0.24136	-1.70902	0.0874481	0.241926	LYPLA2
ENSG00000011021	409.434	269.761	299.691	0.602832	0.232529	2.5925	0.00952816	0.055114	CLCN6
ENSG00000011028	2178.14	3041.57	2856.55	-0.481739	0.459905	-1.04748	0.29488	0.513862	MRC2
ENSG00000011083	4.08006	1.90255	2.36916	1.07276	1.25905	0.852042	0.394191	0.610303	SLC6A7
ENSG00000011105	983.051	1126.49	1095.76	-0.196407	0.279215	-0.703427	0.48179	0.683922	TSPAN9
ENSG00000011114	655.053	576.617	593.425	0.181938	0.199906	0.910114	0.362763	0.581442	BTBD7
ENSG00000011132	165.705	169.721	168.861	-0.0330365	0.252217	-0.130984	0.895788	0.947837	APBA3
ENSG00000011143	118.576	67.1983	78.2078	0.817398	0.277538	2.94518	0.00322767	0.0259489	MKS1
ENSG00000011198	438.356	640.593	597.256	-0.547316	0.403356	-1.35691	0.174811	0.371302	ABHD5
ENSG00000011201	1093.96	192.156	385.399	2.50872	0.296674	8.45612	2.7641e-17	4.13085e-14	ANOS1
ENSG00000011243	442.831	309.395	337.989	0.5204	0.252862	2.05804	0.0395864	0.14512	AKAP8L
ENSG00000011258	402.654	458.618	446.626	-0.189163	0.234179	-0.807772	0.419222	0.632033	MBTD1
ENSG00000011260	170.996	271.891	250.27	-0.666311	0.271503	-2.45416	0.0141216	0.0720529	UTP18
ENSG00000011275	575.011	686.83	662.869	-0.254972	0.18488	-1.37912	0.167857	0.362965	RNF216
ENSG00000011295	655.502	701.299	691.485	-0.0972324	0.247569	-0.392749	0.694505	0.832388	TTC19
ENSG00000011304	1340.04	1629.58	1567.53	-0.281481	0.19687	-1.42978	0.15278	0.342067	PTBP1
ENSG00000011332	13.4439	13.3916	13.4028	0.0181215	0.613256	0.0295497	0.976426	0.989281	DPF1
ENSG00000011347	61.6841	90.214	84.1005	-0.548229	0.564862	-0.970554	0.33177	0.55122	SYT7
ENSG00000011376	167.154	207.525	198.874	-0.313842	0.249819	-1.25628	0.209015	0.417031	LARS2
ENSG00000011405	1358.33	1986.93	1852.23	-0.548662	0.253511	-2.16425	0.0304453	0.121653	PIK3C2A
ENSG00000011422	244.674	633.01	549.795	-1.36992	0.274657	-4.98773	6.10924e-07	3.93537e-05	PLAUR
ENSG00000011426	20.0244	169.219	137.248	-3.07563	0.601825	-5.11051	3.21293e-07	2.34606e-05	ANLN
ENSG00000011451	423.959	395.562	401.647	0.101188	0.328351	0.30817	0.757953	0.872143	WIZ
ENSG00000011454	751.483	827.585	811.278	-0.139482	0.197289	-0.706993	0.479571	0.681881	GPR21
ENSG00000011465	6830.06	12879.5	11583.2	-0.915122	0.311914	-2.93389	0.00334743	0.0265532	DCN
ENSG00000011478	63.9973	96.6336	89.6401	-0.582894	0.295827	-1.97039	0.0487942	0.166843	QPCTL
ENSG00000011485	256.704	278.447	273.788	-0.114658	0.234621	-0.488693	0.625059	0.786923	PPP5C
ENSG00000011523	619.888	465.966	498.949	0.41261	0.213761	1.93024	0.0535768	0.177012	CEP68
ENSG00000011566	634.728	789.895	756.645	-0.315798	0.22222	-1.4211	0.155286	0.345686	MAP4K3
ENSG00000011590	40.2355	23.1809	26.8354	0.799462	0.662629	1.2065	0.227625	0.439544	ZBTB32
ENSG00000011600	293.778	350.084	338.018	-0.253149	0.296031	-0.855144	0.392471	0.609113	TYROBP
ENSG00000011638	175.478	268.332	248.435	-0.614713	0.302498	-2.03212	0.0421411	0.151294	TMEM159
ENSG00000012048	79.3258	98.0634	94.0482	-0.304701	0.397297	-0.766935	0.44312	0.651921	BRCA1
ENSG00000012061	302.565	250.763	261.864	0.270878	0.316831	0.854961	0.392572	0.609186	ERCC1
ENSG00000012124	119.069	66.6312	77.868	0.840922	0.514387	1.63481	0.10209	0.265767	CD22
ENSG00000012171	723.947	152.785	275.177	2.24541	0.302493	7.42301	1.14492e-13	6.58093e-11	SEMA3B
ENSG00000012174	219.864	322.609	300.592	-0.556487	0.229166	-2.42831	0.0151692	0.0757009	MBTPS2
ENSG00000012211	69.393	67.3958	67.8237	0.0448251	0.348246	0.128717	0.897582	0.948661	PRICKLE3
ENSG00000012223	1545.28	512.666	733.94	1.59204	1.25766	1.26587	0.20556	0.412537	LTF
ENSG00000012232	536.41	436.943	458.258	0.29486	0.262966	1.12129	0.262166	0.477301	EXTL3
ENSG00000012504	5.02977	1.3785	2.16092	1.91765	1.14746	1.6712	0.0946813	0.253672	NR1H4
ENSG00000012660	562.293	1195.9	1060.12	-1.08865	0.26344	-4.13244	3.58932e-05	0.000922727	ELOVL5
ENSG00000012779	748.141	514.395	564.484	0.541339	0.396718	1.36454	0.172397	0.368445	ALOX5
ENSG00000012817	673.26	297.447	377.978	1.17853	3.12039	0.377685	0.705664	0.838813	KDM5D
ENSG00000012822	1068.76	664.988	751.511	0.685203	0.273979	2.50093	0.0123868	0.0656909	CALCOCO1
ENSG00000012963	183.947	216.257	209.334	-0.23633	0.224208	-1.05407	0.291853	0.510611	UBR7
ENSG00000012983	571.955	960.073	876.905	-0.747473	0.307477	-2.43099	0.0150576	0.0753617	MAP4K5
ENSG00000013016	248.033	227.855	232.179	0.120306	0.384612	0.312798	0.754434	0.870507	EHD3
ENSG00000013275	182.502	326.914	295.969	-0.841905	0.235053	-3.58177	0.000341279	0.00509012	PSMC4
ENSG00000013288	532.32	412.152	437.902	0.369051	0.255854	1.44243	0.149182	0.337435	MAN2B2
ENSG00000013293	17.3788	7.74322	9.80797	1.16024	0.661705	1.75341	0.079531	0.228144	SLC7A14
ENSG00000013297	77.6287	108.196	101.646	-0.476804	0.472133	-1.00989	0.312547	0.532252	CLDN11
ENSG00000013306	260.468	363.59	341.493	-0.480187	0.279292	-1.7193	0.0855595	0.238872	SLC25A39
ENSG00000013364	1109.55	1445.99	1373.89	-0.381953	0.223864	-1.70618	0.087974	0.242871	MVP
ENSG00000013374	347.158	387.684	379	-0.157451	0.24043	-0.654872	0.51255	0.707879	NUB1
ENSG00000013375	334.272	666.078	594.977	-0.995594	0.245158	-4.06102	4.88581e-05	0.00118662	PGM3
ENSG00000013392	47.9269	75.6435	69.7042	-0.649137	0.313689	-2.06936	0.038512	0.142503	RWDD2A
ENSG00000013441	1162.09	2049.24	1859.14	-0.818191	0.544026	-1.50395	0.132593	0.31367	CLK1
ENSG00000013503	102.681	108.106	106.944	-0.0779743	0.366063	-0.213008	0.831321	0.913227	POLR3B
ENSG00000013523	488.159	521.736	514.541	-0.0957004	0.225689	-0.424037	0.671539	0.817613	ANGEL1
ENSG00000013561	360.051	386.33	380.699	-0.103169	0.233787	-0.441294	0.659	0.809225	RNF14
ENSG00000013563	81.89	70.2628	72.7544	0.22352	0.29881	0.748035	0.454439	0.661529	DNASE1L1
ENSG00000013573	87.4821	88.5344	88.3089	-0.0115727	0.432081	-0.0267836	0.978632	0.990563	DDX11
ENSG00000013583	191.829	235.977	226.517	-0.302779	0.254935	-1.18767	0.234963	0.447775	HEBP1
ENSG00000013588	7599.55	2348.7	3473.89	1.69418	0.487552	3.47488	0.000511078	0.00678723	GPRC5A
ENSG00000013619	106.487	165.635	152.961	-0.63622	0.383678	-1.65821	0.0972747	0.258121	MAMLD1
ENSG00000013725	208.679	119.261	138.422	0.806433	0.509446	1.58296	0.113431	0.284065	CD6
ENSG00000013810	110.946	148.133	140.164	-0.413715	0.334904	-1.23533	0.216709	0.426812	TACC3
ENSG00000014123	253.194	467.402	421.5	-0.886219	0.236451	-3.748	0.000178251	0.00318395	UFL1
ENSG00000014138	204.81	178.744	184.329	0.194315	0.241934	0.803174	0.421874	0.634424	POLA2
ENSG00000014164	229.477	229.164	229.231	0.00451939	0.246625	0.018325	0.98538	0.993881	ZC3H3
ENSG00000014216	922.258	981.612	968.893	-0.089608	0.258561	-0.346565	0.728918	0.853708	CAPN1
ENSG00000014257	45.4985	28.8181	32.3924	0.654561	0.527785	1.2402	0.214901	0.424519	ACPP
ENSG00000014641	395.165	579.727	540.178	-0.555036	0.201172	-2.75901	0.00579769	0.0392886	MDH1
ENSG00000014824	398.032	599.777	556.546	-0.593634	0.195822	-3.0315	0.00243339	0.0212299	SLC30A9
ENSG00000014914	166.573	173.558	172.061	-0.0573174	0.400732	-0.143032	0.886265	0.942969	MTMR11
ENSG00000014919	369.206	420.224	409.291	-0.190089	0.178419	-1.06541	0.286692	0.504775	COX15
ENSG00000015133	719.388	420.363	484.44	0.775662	0.307139	2.52544	0.0115553	0.062569	CCDC88C
ENSG00000015153	365.531	490.205	463.489	-0.423868	0.296086	-1.43157	0.152267	0.341405	YAF2
ENSG00000015171	679.53	761.642	744.047	-0.165267	0.209903	-0.787352	0.431076	0.641747	ZMYND11
ENSG00000015285	117.875	104.426	107.308	0.18237	0.287962	0.633312	0.52653	0.718089	WAS
ENSG00000015413	10.0697	28.3903	24.4645	-1.48251	0.935428	-1.58484	0.113002	0.283288	DPEP1
ENSG00000015475	133.428	199.58	185.405	-0.581256	0.279726	-2.07795	0.0377143	0.140317	BID
ENSG00000015479	570.356	790.022	742.95	-0.469967	0.355277	-1.32282	0.185895	0.386389	MATR3
ENSG00000015520	11.0819	4.82035	6.16211	1.20273	0.901282	1.33447	0.18205	0.381224	NPC1L1
ENSG00000015532	267.336	221.976	231.696	0.267578	0.289681	0.9237	0.355642	0.574342	XYLT2
ENSG00000015568	32.4964	43.3576	41.0302	-0.413882	0.401743	-1.03022	0.302908	0.522692	RGPD5
ENSG00000015592	2.11908	0.520107	0.862745	1.95453	2.71494	0.719917	0.471576	1	STMN4
ENSG00000015676	791.692	650.384	680.664	0.282528	0.175526	1.60961	0.107484	0.27442	NUDCD3
ENSG00000016082	2.47226	0.675142	1.06024	1.8659	2.64142	0.706401	0.479939	1	ISL1
ENSG00000016391	176.28	85.1607	104.686	1.0498	0.391968	2.67827	0.00740034	0.0462614	CHDH
ENSG00000016402	103.68	25.9044	42.5705	1.99373	0.422702	4.71662	2.39789e-06	0.000114858	IL20RA
ENSG00000016490	2.19115	0.0964302	0.545298	3.29421	3.30679	0.996194	0.319156	1	CLCA1
ENSG00000016602	7.08543	2.16262	3.21751	1.72121	1.28146	1.34316	0.179219	0.377459	CLCA4
ENSG00000016864	184.998	292.404	269.389	-0.660306	0.300275	-2.199	0.0278776	0.114646	GLT8D1
ENSG00000017260	1101.44	1295.75	1254.11	-0.234561	0.254195	-0.922763	0.356131	0.574882	ATP2C1
ENSG00000017427	207.076	1887.48	1527.39	-3.18912	0.552481	-5.77237	7.81661e-09	1.10204e-06	IGF1
ENSG00000017483	143.278	274.03	246.011	-0.937126	0.367508	-2.54995	0.010774	0.0597971	SLC38A5
ENSG00000017797	393.996	478.692	460.543	-0.281377	0.24035	-1.1707	0.241721	0.454992	RALBP1
ENSG00000018189	1127.08	872.78	927.272	0.368216	0.210296	1.75094	0.0799562	0.228766	RUFY3
ENSG00000018236	93.1156	47.0178	56.8959	0.980224	0.524272	1.86969	0.0615274	0.193852	CNTN1
ENSG00000018280	1722.21	1811.81	1792.61	-0.0728951	0.416815	-0.174886	0.861169	0.928749	SLC11A1
ENSG00000018408	951.846	1564.18	1432.97	-0.716629	0.308991	-2.31926	0.020381	0.0930322	WWTR1
ENSG00000018510	437.548	609.196	572.414	-0.478487	0.309038	-1.54831	0.121548	0.296319	AGPS
ENSG00000018610	118.699	158.416	149.905	-0.418262	0.293311	-1.426	0.153869	0.343569	CXorf56
ENSG00000018625	263.973	155.006	178.356	0.768592	0.498495	1.54182	0.123116	0.299079	ATP1A2
ENSG00000018699	174.363	161.644	164.369	0.105963	0.342356	0.309512	0.756932	0.871502	TTC27
ENSG00000018869	46.9438	33.8643	36.6671	0.453265	0.39007	1.16201	0.245232	0.458764	ZNF582
ENSG00000019102	230.664	77.2894	110.155	1.58164	0.4861	3.25373	0.001139	0.0122519	VSIG2
ENSG00000019144	2623.63	1686.33	1887.18	0.637722	0.316837	2.01277	0.0441384	0.15604	PHLDB1
ENSG00000019169	512.663	373.975	403.694	0.455842	0.490723	0.928918	0.352931	0.571959	MARCO
ENSG00000019186	12.1895	50.1217	41.9934	-2.03471	1.2013	-1.69376	0.0903108	0.246214	CYP24A1
ENSG00000019485	500.903	144.433	220.819	1.79529	0.206917	8.67641	4.08459e-18	8.32403e-15	PRDM11
ENSG00000019505	9.2578	10.6234	10.3308	-0.196659	1.23301	-0.159495	0.873279	0.935278	SYT13
ENSG00000019549	91.9548	292.957	249.885	-1.67358	0.362857	-4.61223	3.98366e-06	0.000169132	SNAI2
ENSG00000019582	7005.23	5951.32	6177.16	0.235305	0.375696	0.626318	0.531106	0.721914	CD74
ENSG00000019991	330.676	817.119	712.881	-1.30638	0.394948	-3.30773	0.000940554	0.0105736	HGF
ENSG00000019995	269.972	355.367	337.068	-0.396809	0.245477	-1.61648	0.10599	0.272115	ZRANB1
ENSG00000020129	221.587	260.656	252.284	-0.234597	0.383476	-0.611763	0.540695	0.729375	NCDN
ENSG00000020181	792.639	796.722	795.847	-0.00731779	0.431619	-0.0169543	0.986473	0.994321	ADGRA2
ENSG00000020256	102.806	102.76	102.77	-0.00150453	0.273174	-0.00550757	0.995606	0.998222	ZFP64
ENSG00000020426	108.339	123.726	120.429	-0.189766	0.224579	-0.844986	0.398119	0.613455	MNAT1
ENSG00000020577	852.675	730.129	756.389	0.224567	0.248128	0.905043	0.365443	0.584192	SAMD4A
ENSG00000020633	297.153	209.825	228.538	0.50287	0.500985	1.00376	0.315493	0.535342	RUNX3
ENSG00000020922	387.358	482.689	462.261	-0.318364	0.217144	-1.46614	0.142609	0.327682	MRE11
ENSG00000021300	91.5308	42.958	53.3665	1.09862	0.409936	2.67998	0.00736264	0.04609	PLEKHB1
ENSG00000021355	840.719	1125.55	1064.51	-0.420952	0.468298	-0.898898	0.368707	0.587233	SERPINB1
ENSG00000021461	6.96579	6.27155	6.42032	0.144267	0.902381	0.159873	0.872981	0.935182	CYP3A43
ENSG00000021488	5.55377	2.13614	2.86849	1.40011	1.31853	1.06188	0.288292	0.506833	SLC7A9
ENSG00000021574	275.804	418.285	387.753	-0.605058	0.177901	-3.4011	0.000671162	0.00830323	SPAST
ENSG00000021645	339.336	82.2021	137.302	2.04571	0.49314	4.14834	3.34891e-05	0.000878042	NRXN3
ENSG00000021762	454.816	454.761	454.773	0.00115142	0.179322	0.006421	0.994877	0.997911	OSBPL5
ENSG00000021776	631.799	703.593	688.208	-0.157157	0.158558	-0.991164	0.321606	0.541656	AQR
ENSG00000021826	68.5782	120.349	109.255	-0.810641	0.517664	-1.56596	0.117358	0.289865	CPS1
ENSG00000021852	20.3635	0.773744	4.97154	4.65901	1.03154	4.51654	6.28569e-06	0.000241278	C8B
ENSG00000022267	3367.32	2053.69	2335.18	0.713469	0.375298	1.90107	0.0572923	0.184981	FHL1
ENSG00000022277	236.194	290.726	279.04	-0.300325	0.205809	-1.45924	0.144499	0.330466	RTF2
ENSG00000022556	67.4243	33.6728	40.9053	0.999642	0.56007	1.78485	0.0742852	0.218433	NLRP2
ENSG00000022567	315.451	183.633	211.88	0.78068	0.336103	2.32274	0.020193	0.0924186	SLC45A4
ENSG00000022840	931.27	1291.83	1214.57	-0.472168	0.234103	-2.01692	0.0437034	0.155016	RNF10
ENSG00000022976	85.7859	79.5779	80.9082	0.112361	0.30417	0.369402	0.711828	0.84295	ZNF839
ENSG00000023041	306.653	379.25	363.694	-0.309039	0.229995	-1.34367	0.179054	0.377206	ZDHHC6
ENSG00000023171	175.19	155.302	159.564	0.173907	0.331886	0.523998	0.60028	0.768678	GRAMD1B
ENSG00000023191	1056.95	1022.08	1029.55	0.0486727	0.255637	0.190398	0.848997	0.922588	RNH1
ENSG00000023228	826.389	1071.96	1019.34	-0.376597	0.187595	-2.00751	0.0446959	0.157234	NDUFS1
ENSG00000023287	741.074	985.695	933.276	-0.411099	0.290317	-1.41603	0.156765	0.347838	RB1CC1
ENSG00000023318	394.07	482.422	463.49	-0.2923	0.255456	-1.14423	0.252529	0.466651	ERP44
ENSG00000023330	263.802	336.205	320.69	-0.349723	0.316081	-1.10644	0.268538	0.484336	ALAS1
ENSG00000023445	666.126	907.61	855.863	0.125403	0.302238	0.414914	0.678205	0.822245	BIRC3
ENSG00000023516	1638.53	1627.59	1629.93	0.00909794	0.247829	0.0367106	0.970716	0.986988	AKAP11
ENSG00000023572	166.06	214.47	204.096	-0.37251	0.30481	-1.22211	0.221668	0.43257	GLRX2
ENSG00000023608	65.6864	177.603	153.621	-1.43563	0.340121	-4.22095	2.43275e-05	0.000681686	SNAPC1
ENSG00000023697	169.057	235.145	220.983	-0.47729	0.261645	-1.82419	0.0681238	0.206676	DERA
ENSG00000023734	281.892	698.378	609.131	-1.30921	0.285794	-4.58097	4.62835e-06	0.000189143	STRAP
ENSG00000023839	27.088	29.31	28.8339	-0.124214	0.436235	-0.284742	0.775842	0.881744	ABCC2
ENSG00000023892	122.339	100.656	105.303	0.281676	0.37292	0.755325	0.450054	0.657999	DEF6
ENSG00000023902	376.227	347.045	353.299	0.11699	0.205381	0.569627	0.568931	0.748019	PLEKHO1
ENSG00000023909	191.238	398.071	353.749	-1.05962	0.351411	-3.01532	0.00256707	0.0220567	GCLM
ENSG00000024048	1334.5	1582.27	1529.18	-0.245853	0.251051	-0.979295	0.327434	0.547128	UBR2
ENSG00000024422	1758.28	1621.22	1650.59	0.117232	0.338203	0.346632	0.728868	0.853708	EHD2
ENSG00000024526	4.08123	33.6081	27.2809	-3.09169	0.80103	-3.85964	0.000113553	0.00223684	DEPDC1
ENSG00000024862	91.7316	111.01	106.879	-0.273812	0.38416	-0.712755	0.475997	0.67904	CCDC28A
ENSG00000025039	222.565	339.723	314.618	-0.610433	0.373923	-1.63251	0.102572	0.266414	RRAGD
ENSG00000025156	89.0619	133.617	124.069	-0.586912	0.282073	-2.08071	0.0374603	0.139679	HSF2
ENSG00000025293	626.764	823.881	781.642	-0.394492	0.284682	-1.38573	0.165829	0.359967	PHF20
ENSG00000025423	185.179	24.563	58.9807	2.92297	0.525896	5.55807	2.7277e-08	3.16823e-06	HSD17B6
ENSG00000025434	167.961	224.844	212.655	-0.423756	0.332833	-1.27318	0.202954	0.40936	NR1H3
ENSG00000025708	662.375	700.705	692.492	-0.080714	0.296442	-0.272276	0.78541	0.886856	TYMP
ENSG00000025770	262.707	218.97	228.342	0.265174	0.251307	1.05518	0.291342	0.510037	NCAPH2
ENSG00000025772	61.2871	107.578	97.6588	-0.808082	0.255182	-3.1667	0.00154182	0.0152682	TOMM34
ENSG00000025796	661.248	1148.87	1044.38	-0.797567	0.22132	-3.60368	0.000313743	0.00478773	SEC63
ENSG00000025800	903.499	1308.79	1221.94	-0.535363	0.165162	-3.24144	0.00118927	0.0126111	KPNA6
ENSG00000026025	3699.64	4836.3	4592.73	-0.386432	0.310663	-1.24389	0.213539	0.422535	VIM
ENSG00000026036	205.646	149.169	161.272	0.463939	0.504393	0.919795	0.35768	0.576582	RTEL1-TNFRSF6B
ENSG00000026103	378.386	781.975	695.492	-1.04865	0.329935	-3.17835	0.00148115	0.0148626	FAS
ENSG00000026297	421.017	502.286	484.871	-0.254209	0.343863	-0.739275	0.45974	0.665302	RNASET2
ENSG00000026508	3909.45	4790.17	4601.45	-0.293224	0.265567	-1.10414	0.269532	0.485685	CD44
ENSG00000026559	2.33771	11.9599	9.89801	-2.2969	0.991468	-2.31667	0.0205219	0.0934847	KCNG1
ENSG00000026652	385.614	282.205	304.364	0.450327	0.247268	1.82121	0.0685747	0.207682	AGPAT4
ENSG00000026751	151.363	190.187	181.868	-0.329366	0.529142	-0.622454	0.533644	0.723816	SLAMF7
ENSG00000026950	842.589	459.325	541.453	0.875539	0.400317	2.18711	0.0287342	0.117033	BTN3A1
ENSG00000027001	115.895	169.233	157.803	-0.54405	0.333274	-1.63244	0.102587	0.266414	MIPEP
ENSG00000027075	1295.62	1025.76	1083.59	0.337068	0.309348	1.08961	0.275886	0.492909	PRKCH
ENSG00000027644	3.56924	4.1064	3.99129	-0.222934	0.780261	-0.285717	0.775095	0.881522	INSRR
ENSG00000027697	1379.48	1791.52	1703.22	-0.377054	0.307073	-1.2279	0.219485	0.430012	IFNGR1
ENSG00000027847	202.377	186.859	190.184	0.115492	0.441261	0.261732	0.793528	0.890807	B4GALT7
ENSG00000027869	74.1188	59.0557	62.2835	0.329982	0.587933	0.561257	0.574622	0.751754	SH2D2A
ENSG00000028116	175.366	232.217	220.034	-0.404196	0.252893	-1.59829	0.10998	0.278609	VRK2
ENSG00000028137	797.589	1223.47	1132.21	-0.617388	0.361151	-1.7095	0.0873581	0.241796	TNFRSF1B
ENSG00000028203	623.961	737.409	713.099	-0.241102	0.284752	-0.846708	0.397158	0.61283	VEZT
ENSG00000028277	127.401	89.1258	97.3276	0.517087	0.496865	1.0407	0.298015	0.517422	POU2F2
ENSG00000028310	589.524	377.961	423.296	0.642013	0.30082	2.13421	0.0328255	0.127974	BRD9
ENSG00000028528	1499.64	1336.37	1371.35	0.166017	0.180012	0.922251	0.356398	0.575147	SNX1
ENSG00000028839	113.086	124.84	122.321	-0.143925	0.332198	-0.433251	0.664832	0.813779	TBPL1
ENSG00000029153	53.1716	309.246	254.373	-2.55284	0.355763	-7.17568	7.19508e-13	3.50635e-10	ARNTL2
ENSG00000029363	1394.78	1732.27	1659.95	-0.312972	0.21314	-1.46839	0.141998	0.326781	BCLAF1
ENSG00000029364	680.975	900.698	853.615	-0.404287	0.233869	-1.7287	0.0838636	0.235467	SLC39A9
ENSG00000029534	12.5921	52.1799	43.6968	-2.03141	0.816668	-2.48744	0.0128667	0.0673752	ANK1
ENSG00000029559	1.61981	2.13879	2.02758	-0.353469	1.56623	-0.225681	0.821449	1	IBSP
ENSG00000029639	93.2855	77.7887	81.1095	0.258247	0.306633	0.842203	0.399675	0.615121	TFB1M
ENSG00000029725	508.881	663.202	630.133	-0.383577	0.191261	-2.00551	0.0449086	0.157768	RABEP1
ENSG00000029993	40.4209	157.837	132.677	-1.96258	0.447564	-4.38503	1.15971e-05	0.000383441	HMGB3
ENSG00000030066	700.788	752.978	741.794	-0.10453	0.236906	-0.44123	0.659046	0.809225	NUP160
ENSG00000030110	126.132	194.991	180.235	-0.630134	0.318539	-1.9782	0.0479062	0.164509	BAK1
ENSG00000030304	69.6634	60.2156	62.2401	0.213871	0.566855	0.377293	0.705956	0.838921	MUSK
ENSG00000030419	386.197	377.507	379.369	0.0314876	0.261462	0.120429	0.904143	0.952273	IKZF2
ENSG00000030582	3036	2652.98	2735.06	0.194686	0.281089	0.692613	0.488552	0.689568	GRN
ENSG00000031003	615.086	589.569	595.037	0.0606669	0.255912	0.237062	0.812609	0.903047	FAM13B
ENSG00000031081	1745.65	1173.03	1295.73	0.573819	0.21588	2.65804	0.00785956	0.0480862	ARHGAP31
ENSG00000031691	18.3573	31.2853	28.515	-0.778897	0.454127	-1.71515	0.0863173	0.240131	CENPQ
ENSG00000031698	451.124	696.902	644.235	-0.627282	0.280205	-2.23865	0.0251786	0.107001	SARS1
ENSG00000031823	406.733	420.265	417.365	-0.045209	0.206649	-0.218773	0.826827	0.910931	RANBP3
ENSG00000032219	396.637	471.432	455.404	-0.248284	0.25224	-0.984316	0.32496	0.545625	ARID4A
ENSG00000032389	132.114	147.855	144.482	-0.169877	0.226678	-0.749423	0.453602	0.660916	EIPR1
ENSG00000032444	1249.86	628.658	761.773	0.991811	0.307785	3.22241	0.00127117	0.0132416	PNPLA6
ENSG00000032742	181.95	192.05	189.886	-0.0775341	0.269853	-0.28732	0.773867	0.880953	IFT88
ENSG00000033011	77.1144	124.954	114.702	-0.694297	0.41926	-1.65601	0.0977205	0.258814	ALG1
ENSG00000033030	216.108	273.775	261.418	-0.337895	0.250539	-1.34867	0.177442	0.374715	ZCCHC8
ENSG00000033050	61.8651	90.8445	84.6347	-0.559036	0.396641	-1.40943	0.158709	0.350177	ABCF2
ENSG00000033100	532.76	827.132	764.052	-0.633893	0.369253	-1.71669	0.0860357	0.2396	CHPF2
ENSG00000033122	25.6107	24.8277	24.9955	0.0544109	0.481126	0.113091	0.909959	0.954899	LRRC7
ENSG00000033170	287.126	473.872	433.855	-0.726073	0.253816	-2.86063	0.00422796	0.0312562	FUT8
ENSG00000033178	639.118	1092.53	995.371	-0.774205	0.249327	-3.10518	0.00190161	0.0177989	UBA6
ENSG00000033327	650.497	662.359	659.817	-0.0256141	0.321639	-0.0796361	0.936527	0.968453	GAB2
ENSG00000033627	956.092	1169.58	1123.84	-0.290128	0.25947	-1.11816	0.2635	0.479026	ATP6V0A1
ENSG00000033800	796.609	775.283	779.853	0.0393927	0.226274	0.174093	0.861793	0.929051	PIAS1
ENSG00000033867	609.788	1335.03	1179.62	-1.13136	0.271117	-4.17295	3.00677e-05	0.000808186	SLC4A7
ENSG00000034053	99.5363	125.038	119.574	-0.32749	0.349149	-0.937968	0.348261	0.567509	APBA2
ENSG00000034152	394.75	731.18	659.088	-0.888484	0.32535	-2.73086	0.006317	0.0414665	MAP2K3
ENSG00000034239	109.712	44.3872	58.3854	1.30472	0.506035	2.57832	0.00992823	0.0566313	EFCAB1
ENSG00000034510	737.321	1232.99	1126.78	-0.741288	0.460532	-1.60963	0.107478	0.27442	TMSB10
ENSG00000034533	88.5268	61.3752	67.1934	0.526493	0.263802	1.99579	0.0459565	0.159995	ASTE1
ENSG00000034677	923.337	1179.98	1124.99	-0.353909	0.258855	-1.36721	0.17156	0.367171	RNF19A
ENSG00000034693	94.4701	131.975	123.938	-0.483755	0.276975	-1.74657	0.0807128	0.230284	PEX3
ENSG00000034713	381.482	612.564	563.046	-0.683944	0.312716	-2.18711	0.0287348	0.117033	GABARAPL2
ENSG00000034971	48.9246	5.28767	14.6384	3.22377	0.933945	3.45178	0.000556903	0.00725398	MYOC
ENSG00000035115	450.497	387.563	401.048	0.217182	0.220591	0.984545	0.324847	0.545517	SH3YL1
ENSG00000035141	69.9637	134.015	120.289	-0.940778	0.328627	-2.86276	0.00419973	0.0311225	FAM136A
ENSG00000035403	2409.94	2789.39	2708.08	-0.210774	0.20843	-1.01124	0.311899	0.531699	VCL
ENSG00000035499	6.94411	21.03	18.0116	-1.6083	0.862509	-1.86467	0.0622272	0.194852	DEPDC1B
ENSG00000035664	839.78	217.093	350.526	1.95272	0.305994	6.38155	1.75302e-10	4.36638e-08	DAPK2
ENSG00000035681	322.272	459.479	430.078	-0.515338	0.210256	-2.45101	0.0142458	0.0725131	NSMAF
ENSG00000035687	275.567	443.555	407.558	-0.686425	0.217255	-3.15954	0.0015802	0.0155229	ADSS2
ENSG00000035720	14.6149	9.56434	10.6466	0.616593	0.620723	0.993346	0.320541	0.5406	STAP1
ENSG00000035862	2724.24	4552.29	4160.56	-0.740713	0.308157	-2.40369	0.0162307	0.0793896	TIMP2
ENSG00000035928	364.766	556.722	515.589	-0.61055	0.218723	-2.79143	0.00524758	0.0365326	RFC1
ENSG00000036054	405.331	764.131	687.246	-0.915381	0.259777	-3.52372	0.000425536	0.00593317	TBC1D23
ENSG00000036257	596.075	729.032	700.541	-0.290376	0.191493	-1.51638	0.129424	0.308845	CUL3
ENSG00000036448	62.1134	37.7501	42.9708	1.71721	0.46103	3.72472	0.00019553	0.00340575	MYOM2
ENSG00000036473	6.57775	2.91026	3.69615	1.15757	1.1384	1.01685	0.309227	0.528913	OTC
ENSG00000036530	24.6334	20.2688	21.2041	0.300633	0.519197	0.579034	0.562566	0.744021	CYP46A1
ENSG00000036549	504.165	580.433	564.09	-0.205523	0.185695	-1.10678	0.26839	0.484209	ZZZ3
ENSG00000036565	0.730383	0.888418	0.854553	-0.145258	2.21383	-0.0656141	0.947685	1	SLC18A1
ENSG00000036672	73.798	39.2911	46.6854	0.91333	0.466092	1.95955	0.0500486	0.169836	USP2
ENSG00000036828	3.02075	1.56683	1.87839	0.920739	1.16927	0.787448	0.43102	1	CASR
ENSG00000037042	129.05	85.4355	94.7814	0.597758	0.400174	1.49374	0.135242	0.317392	TUBG2
ENSG00000037241	19.2434	35.477	31.9984	-0.896424	0.434756	-2.0619	0.0392169	0.144261	RPL26L1
ENSG00000037280	816.133	422.718	507.021	0.94902	0.34706	2.73445	0.00624838	0.0412059	FLT4
ENSG00000037474	390.521	496.083	473.463	-0.345124	0.18861	-1.82983	0.067276	0.205187	NSUN2
ENSG00000037637	510.615	611.275	589.705	-0.259083	0.200131	-1.29457	0.195469	0.399328	FBXO42
ENSG00000037749	266.597	713.2	617.499	-1.42113	0.315522	-4.50405	6.66705e-06	0.000252033	MFAP3
ENSG00000037757	158.702	139.625	143.713	0.18626	0.301265	0.618258	0.536405	0.726141	MRI1
ENSG00000037897	21.2896	43.6072	38.8248	-1.03236	0.519965	-1.98544	0.0470961	0.162724	METTL1
ENSG00000037965	2.36173	3.72027	3.42916	-0.611596	1.44138	-0.424312	0.671338	0.817457	HOXC8
ENSG00000038002	73.2633	92.2283	88.1644	-0.331613	0.347764	-0.953557	0.340308	0.559944	AGA
ENSG00000038210	159.543	210.54	199.612	-0.400701	0.279472	-1.43378	0.151635	0.340527	PI4K2B
ENSG00000038219	727.532	803.809	787.464	-0.142553	0.16833	-0.846866	0.39707	0.612813	BOD1L1
ENSG00000038274	416.12	645.937	596.691	-0.63543	0.296289	-2.14463	0.0319825	0.125509	MAT2B
ENSG00000038295	121.39	155.555	148.234	-0.360207	0.477272	-0.754721	0.450417	0.658299	TLL1
ENSG00000038358	340.777	306.976	314.219	0.151397	0.260942	0.580192	0.561785	0.743595	EDC4
ENSG00000038382	2162.78	2392.73	2343.46	-0.145735	0.209381	-0.696029	0.48641	0.687984	TRIO
ENSG00000038427	1342.09	8551.54	7006.66	-2.67187	0.428128	-6.24083	4.35254e-10	9.03434e-08	VCAN
ENSG00000038532	532.494	502.811	509.172	0.0847316	0.21728	0.389965	0.696562	0.833503	CLEC16A
ENSG00000038945	1051.74	1392.45	1319.44	-0.404802	0.512054	-0.790545	0.42921	0.640258	MSR1
ENSG00000039068	780.529	452.924	523.125	0.785479	0.442451	1.77529	0.0758496	0.221281	CDH1
ENSG00000039123	536.099	602.208	588.042	-0.168342	0.19394	-0.868008	0.38539	0.60137	MTREX
ENSG00000039139	581.973	205.339	286.046	1.50347	0.365592	4.11243	3.91517e-05	0.000982826	DNAH5
ENSG00000039319	897.157	1400.9	1292.96	-0.644171	0.188023	-3.42602	0.000612496	0.00779865	ZFYVE16
ENSG00000039523	885.073	796.708	815.643	0.152155	0.190775	0.797564	0.425123	0.637031	RIPOR1
ENSG00000039537	51.0763	54.1212	53.4687	-0.0859044	0.492439	-0.174447	0.861514	0.928808	C6
ENSG00000039560	498.06	1120.82	987.372	-1.17074	0.346403	-3.37971	0.000725633	0.00879271	RAI14
ENSG00000039600	0.718606	2.76974	2.33021	-1.87643	1.42421	-1.31752	0.187663	0.388535	SOX30
ENSG00000039650	318.591	203.628	228.263	0.647502	0.326643	1.98229	0.0474467	0.163507	PNKP
ENSG00000039987	1.985	0.73412	1.00217	1.45926	2.03601	0.716724	0.473544	1	BEST2
ENSG00000040199	288.037	236.9	247.858	0.282794	0.242057	1.1683	0.242687	0.45599	PHLPP2
ENSG00000040275	35.7994	73.1303	65.1308	-1.04116	0.438331	-2.37528	0.0175357	0.0837984	SPDL1
ENSG00000040341	314.219	403.153	384.095	-0.359884	0.243407	-1.47853	0.139267	0.323079	STAU2
ENSG00000040487	136.561	113.025	118.068	0.273566	0.352297	0.776521	0.437442	0.647024	SLC66A1
ENSG00000040531	211.302	157.941	169.375	0.422462	0.270935	1.55928	0.118931	0.29243	CTNS
ENSG00000040608	17.8912	10.3068	11.932	0.791727	0.589546	1.34294	0.17929	0.377563	RTN4R
ENSG00000040633	103.454	172.851	157.98	-0.737771	0.327448	-2.25309	0.0242532	0.104214	PHF23
ENSG00000040731	1.4252	3.43518	3.00447	-1.29382	1.21578	-1.06419	0.287243	0.505545	CDH10
ENSG00000040933	878.66	755.587	781.96	0.217598	0.253185	0.859446	0.390095	0.606716	INPP4A
ENSG00000041353	175.022	291.448	266.499	-0.736214	0.479746	-1.53459	0.124884	0.301803	RAB27B
ENSG00000041357	244.643	393.931	361.941	-0.687932	0.245403	-2.80327	0.00505866	0.0355597	PSMA4
ENSG00000041515	48.6775	79.8464	73.1674	-0.715684	0.504571	-1.4184	0.156073	0.346749	MYO16
ENSG00000041802	283.923	316.825	309.775	-0.159673	0.286156	-0.557991	0.57685	0.753211	LSG1
ENSG00000041880	86.8158	78.9299	80.6197	0.143235	0.320154	0.447395	0.65459	0.806513	PARP3
ENSG00000041982	917.167	7603.75	6170.91	-3.05154	0.586747	-5.20078	1.98452e-07	1.58317e-05	TNC
ENSG00000041988	65.5901	54.2004	56.6411	0.274701	0.36613	0.750284	0.453083	0.660474	THAP3
ENSG00000042062	381.444	264.726	289.737	0.526375	0.379134	1.38836	0.165027	0.359096	RIPOR3
ENSG00000042088	109.195	172.722	159.109	-0.663688	0.232189	-2.85839	0.00425793	0.0313981	TDP1
ENSG00000042286	109.454	144.848	137.264	-0.404453	0.330331	-1.22439	0.220806	0.431469	AIFM2
ENSG00000042304	0	2.0661	1.62336	-3.73296	1.49938	-2.48966	0.0127865	1	C2orf83
ENSG00000042317	148.822	116.01	123.041	0.35704	0.34495	1.03505	0.300646	0.52027	SPATA7
ENSG00000042429	235.748	264.995	258.728	-0.169009	0.297406	-0.568276	0.569848	0.748434	MED17
ENSG00000042445	298.981	285.054	288.038	0.0684383	0.249951	0.273807	0.784233	0.886259	RETSAT
ENSG00000042493	453.513	534.919	517.475	-0.237894	0.322534	-0.737578	0.460771	0.666179	CAPG
ENSG00000042753	160.255	346.772	306.804	-1.11403	0.269675	-4.13101	3.6117e-05	0.000926355	AP2S1
ENSG00000042781	50.4159	11.0476	19.4836	2.19415	0.60626	3.61916	0.000295562	0.00457886	USH2A
ENSG00000042813	1.61981	0.322676	0.600632	2.33182	2.42578	0.961263	0.33642	1	ZPBP
ENSG00000042832	107.55	41.9491	56.0064	1.35085	0.663979	2.03447	0.0419041	0.150587	TG
ENSG00000042980	127.052	272.41	241.262	-1.09853	0.446531	-2.46014	0.0138881	0.0711938	ADAM28
ENSG00000043039	6.86657	2.26022	3.2473	1.60569	1.59101	1.00923	0.312867	0.532485	BARX2
ENSG00000043093	353.055	508.683	475.334	-0.52852	0.250853	-2.10689	0.0351273	0.133556	DCUN1D1
ENSG00000043143	875.497	456.544	546.32	0.939181	0.273754	3.43075	0.000601925	0.00768415	JADE2
ENSG00000043355	1.25462	1.39842	1.36761	-0.145681	2.11612	-0.0688435	0.945114	1	ZIC2
ENSG00000043462	660.386	715.276	703.514	-0.115077	0.379232	-0.303447	0.761549	0.874263	LCP2
ENSG00000043514	141.026	152.35	149.923	-0.114606	0.294819	-0.388735	0.697472	0.834016	TRIT1
ENSG00000043591	733.378	165.447	287.146	2.14987	0.625837	3.43519	0.000592149	0.00758092	ADRB1
ENSG00000044090	355.998	283.838	299.301	0.326922	0.389713	0.838878	0.401538	0.616948	CUL7
ENSG00000044115	2303.34	3097.28	2927.15	-0.427298	0.204409	-2.09041	0.036581	0.137425	CTNNA1
ENSG00000044446	410.027	295.53	320.065	0.473435	0.194473	2.43446	0.0149142	0.0748614	PHKA2
ENSG00000044459	180.015	236.851	224.672	-0.397789	0.242917	-1.63755	0.101516	0.264737	CNTLN
ENSG00000044524	137.116	154.383	150.683	-0.172403	0.524273	-0.328842	0.742275	0.86278	EPHA3
ENSG00000044574	1437.72	3883.43	3359.35	-1.43349	0.423024	-3.38868	0.00070229	0.00857475	HSPA5
ENSG00000046604	171.624	265.8	245.619	-0.631741	0.388724	-1.62517	0.104127	0.268888	DSG2
ENSG00000046647	114.401	77.8552	85.6865	0.554329	0.293389	1.8894	0.0588384	0.188076	GEMIN8
ENSG00000046651	349.764	261.325	280.277	0.421091	0.297441	1.41571	0.156859	0.347966	OFD1
ENSG00000046653	430.985	238.182	279.497	0.855585	0.343265	2.49249	0.0126851	0.0667517	GPM6B
ENSG00000046889	1046.28	642.631	729.128	0.703011	0.309149	2.27402	0.0229648	0.100724	PREX2
ENSG00000047056	415.778	486.198	471.108	-0.225303	0.25495	-0.883715	0.37685	0.594276	WDR37
ENSG00000047188	594.44	679.212	661.047	-0.192553	0.158205	-1.21711	0.223564	0.434773	YTHDC2
ENSG00000047230	253.866	186.876	201.231	0.437635	0.256731	1.70464	0.0882612	0.24323	CTPS2
ENSG00000047249	245.833	359.506	335.148	-0.545492	0.213817	-2.5512	0.0107352	0.0596585	ATP6V1H
ENSG00000047315	559.725	868.03	801.964	-0.63489	0.175647	-3.61458	0.000300832	0.00464126	POLR2B
ENSG00000047346	798.932	841.535	832.406	-0.0748565	0.310039	-0.241442	0.809213	0.900701	FAM214A
ENSG00000047365	1074.49	699.023	779.48	0.62048	0.304162	2.03997	0.0413538	0.149328	ARAP2
ENSG00000047410	855.041	1109.97	1055.34	-0.37577	0.233553	-1.60893	0.107631	0.274615	TPR
ENSG00000047457	156.854	282.417	255.511	-0.847022	0.525097	-1.61308	0.106728	0.273244	CP
ENSG00000047578	415.77	244.621	281.295	0.765391	0.27527	2.78051	0.00542731	0.0373775	KIAA0556
ENSG00000047579	99.323	107.891	106.055	-0.128573	0.207069	-0.620918	0.534653	0.724583	DTNBP1
ENSG00000047597	41.3169	56.8828	53.5473	0.224968	0.418356	0.537744	0.590754	0.763193	XK
ENSG00000047617	353.946	318.854	326.374	0.151085	0.498326	0.303185	0.761749	0.874293	ANO2
ENSG00000047621	163.744	199.645	191.952	-0.288724	0.379048	-0.761709	0.446234	0.654832	C12orf4
ENSG00000047634	199.216	333.208	304.495	-0.742569	0.366905	-2.02387	0.0429833	0.153384	SCML1
ENSG00000047644	1507.52	866.449	1003.82	0.79971	0.199888	4.00079	6.31305e-05	0.0014348	WWC3
ENSG00000047648	502.263	265.659	316.36	0.91919	0.326808	2.81263	0.00491381	0.0349027	ARHGAP6
ENSG00000047662	36.1854	23.3331	26.0872	0.631813	0.598371	1.05589	0.291019	0.509669	FAM184B
ENSG00000047849	2654.59	3399.58	3239.94	-0.356913	0.243812	-1.46389	0.143225	0.328521	MAP4
ENSG00000047932	304.64	441.028	411.802	-0.535106	0.327254	-1.63514	0.10202	0.26568	GOPC
ENSG00000047936	1451.69	737.295	890.38	0.977539	0.881583	1.10884	0.267497	0.483279	ROS1
ENSG00000048028	258.255	278.096	273.844	-0.108253	0.261272	-0.414332	0.678631	0.822364	USP28
ENSG00000048052	207.914	147.367	160.342	0.496553	0.485562	1.02264	0.30648	0.526164	HDAC9
ENSG00000048140	248.158	275.275	269.464	-0.149253	0.28267	-0.528011	0.597491	0.766854	TSPAN17
ENSG00000048162	38.7563	50.7347	48.1679	-0.392711	0.408826	-0.960582	0.336762	0.556274	NOP16
ENSG00000048342	499.212	331.376	367.341	0.588402	0.225293	2.61172	0.00900879	0.0530034	CC2D2A
ENSG00000048392	410.705	720.627	654.215	-0.812621	0.257699	-3.15337	0.00161396	0.015775	RRM2B
ENSG00000048405	459.329	478.478	474.375	-0.0586238	0.213558	-0.27451	0.783692	0.886021	ZNF800
ENSG00000048462	9.43899	11.8943	11.3681	-0.338178	0.671909	-0.50331	0.614747	0.778935	TNFRSF17
ENSG00000048471	574.583	562.106	564.78	0.0315767	0.197216	0.160112	0.872793	0.935027	SNX29
ENSG00000048540	582.293	756.227	718.955	-0.377085	0.536535	-0.702815	0.482171	0.684312	LMO3
ENSG00000048544	148.785	292.239	261.499	-0.975749	0.284946	-3.42433	0.000616322	0.00783225	MRPS10
ENSG00000048545	0.182596	3.86534	3.07618	-3.69051	1.53972	-2.39687	0.0165357	0.0803035	GUCA1A
ENSG00000048649	628.463	758.795	730.867	-0.271758	0.218396	-1.24434	0.213375	0.422358	RSF1
ENSG00000048707	2996.94	2563.65	2656.5	0.22509	0.17322	1.29944	0.193792	0.396952	VPS13D
ENSG00000048740	2477.81	1977.47	2084.69	0.325473	0.261426	1.24499	0.213136	0.422036	CELF2
ENSG00000048828	1087.37	1515.74	1423.95	-0.479142	0.234768	-2.04092	0.0412589	0.14918	FAM120A
ENSG00000048991	202.746	359.855	326.189	-0.828116	0.219206	-3.7778	0.000158217	0.00289059	R3HDM1
ENSG00000049089	125.392	31.7574	51.8219	1.98804	0.538904	3.68904	0.000225099	0.00378336	COL9A2
ENSG00000049130	1045.48	980.236	994.216	0.0924001	0.37181	0.248514	0.803736	0.897234	KITLG
ENSG00000049167	97.3313	110.358	107.566	-0.182687	0.274168	-0.666332	0.505199	0.702097	ERCC8
ENSG00000049192	57.104	160.816	138.592	-1.48404	0.453472	-3.27262	0.00106556	0.0116976	ADAMTS6
ENSG00000049239	1834.97	1735.59	1756.89	0.0802702	0.287618	0.279086	0.780179	0.884608	H6PD
ENSG00000049245	779.482	1105.95	1036	-0.504969	0.306681	-1.64656	0.0996481	0.261724	VAMP3
ENSG00000049246	463.092	224.81	275.87	1.04291	0.392548	2.65678	0.00788912	0.0481721	PER3
ENSG00000049247	6.64911	9.30128	8.73296	-0.457499	0.891498	-0.51318	0.607825	0.774271	UTS2
ENSG00000049249	21.8549	30.5876	28.7163	-0.487462	0.72078	-0.676298	0.498851	0.697264	TNFRSF9
ENSG00000049283	15.1857	12.6492	13.1927	0.254144	0.782658	0.324719	0.745394	0.86504	EPN3
ENSG00000049323	956.353	1884.29	1685.45	-0.978223	0.315113	-3.10435	0.00190695	0.0178414	LTBP1
ENSG00000049449	180.886	378.524	336.173	-1.06464	0.326034	-3.26542	0.00109301	0.0118712	RCN1
ENSG00000049540	2567.76	1560.94	1776.69	0.718027	0.540478	1.3285	0.184012	0.383828	ELN
ENSG00000049541	80.4061	133.964	122.487	-0.734576	0.306308	-2.39816	0.0164775	0.08016	RFC2
ENSG00000049618	2646.21	2817.58	2780.86	-0.0907428	0.155477	-0.583643	0.55946	0.74186	ARID1B
ENSG00000049656	729.716	826.257	805.57	-0.179279	0.209321	-0.856479	0.391733	0.60822	CLPTM1L
ENSG00000049759	2476.79	992.617	1310.65	1.31962	0.289688	4.55532	5.23058e-06	0.000208266	NEDD4L
ENSG00000049768	29.9375	14.4026	17.7315	1.05028	0.615131	1.70741	0.0877453	0.242389	FOXP3
ENSG00000049769	78.1471	50.0902	56.1024	0.641908	0.343548	1.86847	0.0616967	0.194083	PPP1R3F
ENSG00000049860	650.755	1162.8	1053.08	-0.837508	0.281093	-2.97947	0.00288752	0.0239473	HEXB
ENSG00000049883	136.639	147.489	145.164	-0.114792	0.324152	-0.354129	0.723242	0.850179	PTCD2
ENSG00000050030	21.3985	13.1771	14.9388	0.691393	0.483441	1.43015	0.152675	0.341909	NEXMIF
ENSG00000050130	198.928	291.612	271.751	-0.55156	0.224102	-2.4612	0.0138473	0.0710492	JKAMP
ENSG00000050165	989.154	1477.87	1373.15	-0.579238	0.367199	-1.57745	0.114692	0.286054	DKK3
ENSG00000050327	199.292	97.0147	118.931	1.04335	0.309869	3.36707	0.000759723	0.00905095	ARHGEF5
ENSG00000050344	428.521	555.404	528.215	-0.375461	0.266037	-1.41131	0.158153	0.349465	NFE2L3
ENSG00000050393	277.049	276.389	276.53	0.00360146	0.26828	0.0134243	0.989289	0.99571	MCUR1
ENSG00000050405	802.086	1198.48	1113.54	-0.579125	0.302292	-1.91578	0.0553931	0.180895	LIMA1
ENSG00000050426	465.779	492.711	486.94	-0.0808695	0.225391	-0.358797	0.719747	0.847719	LETMD1
ENSG00000050438	192.569	108.733	126.698	0.823199	0.38166	2.15689	0.031014	0.123288	SLC4A8
ENSG00000050555	659.986	667.592	665.962	-0.0161009	0.33219	-0.0484689	0.961343	0.982404	LAMC3
ENSG00000050628	40.4105	47.2184	45.7596	-0.22149	0.571049	-0.387865	0.698116	0.834506	PTGER3
ENSG00000050730	29.0977	68.6746	60.1939	-1.23663	0.633974	-1.95061	0.051104	0.171849	TNIP3
ENSG00000050748	348.303	494.302	463.016	-0.504902	0.191413	-2.63777	0.00834534	0.0501683	MAPK9
ENSG00000050767	26.6728	39.2836	36.5813	-0.553419	0.516214	-1.07207	0.283688	0.501489	COL23A1
ENSG00000050820	744.822	919.13	881.778	-0.302756	0.269197	-1.12466	0.260732	0.475615	BCAR1
ENSG00000051009	543.138	323.102	370.252	0.751011	0.177665	4.22712	2.36705e-05	0.000670824	FAM160A2
ENSG00000051108	1132.67	1496.51	1418.54	-0.401817	0.241756	-1.66208	0.0964976	0.256944	HERPUD1
ENSG00000051128	37.2411	83.7854	73.8116	-1.158	0.356767	-3.24581	0.00117118	0.0124829	HOMER3
ENSG00000051180	6.44366	6.21865	6.26687	0.0463923	0.766506	0.0605243	0.951738	0.977464	RAD51
ENSG00000051341	20.1959	76.7589	64.6383	-1.92376	0.624526	-3.08035	0.00206758	0.0188563	POLQ
ENSG00000051382	446.452	577.177	549.165	-0.371309	0.266075	-1.3955	0.162864	0.355859	PIK3CB
ENSG00000051523	571.823	794.353	746.668	-0.473226	0.321115	-1.4737	0.140563	0.324712	CYBA
ENSG00000051596	35.7582	75.8825	67.2844	-1.08211	0.321399	-3.36687	0.000760268	0.00905095	THOC3
ENSG00000051620	308.974	342.941	335.662	-0.150968	0.196886	-0.766779	0.443213	0.651936	HEBP2
ENSG00000051825	258.828	421.155	386.371	-0.704069	0.285793	-2.46356	0.0137564	0.0706639	MPHOSPH9
ENSG00000052126	493.728	522.698	516.49	-0.0831083	0.253926	-0.327293	0.743446	0.863713	PLEKHA5
ENSG00000052344	301.959	94.9992	139.348	1.6706	0.621111	2.68969	0.00715188	0.0452381	PRSS8
ENSG00000052723	295.228	436.247	406.029	-0.565961	0.247992	-2.28217	0.0224793	0.0991769	SIKE1
ENSG00000052749	275.395	256.766	260.758	0.100921	0.348255	0.28979	0.771977	0.879832	RRP12
ENSG00000052795	1218.67	1125.93	1145.8	0.114245	0.304592	0.375074	0.707605	0.839813	FNIP2
ENSG00000052802	334.16	405.905	390.531	-0.280564	0.398131	-0.704702	0.480995	0.683387	MSMO1
ENSG00000052841	879.063	856.738	861.522	0.0375811	0.136731	0.274854	0.783429	0.885931	TTC17
ENSG00000052850	25.4039	13.5391	16.0815	0.907451	0.628333	1.44422	0.148677	0.336962	ALX4
ENSG00000053108	34.0032	7.93189	13.5186	2.11036	0.935526	2.2558	0.0240834	0.103802	FSTL4
ENSG00000053254	1290.3	1594.6	1529.39	-0.305319	0.260805	-1.17068	0.241727	0.454992	FOXN3
ENSG00000053328	48.2905	38.3715	40.497	0.327468	0.509854	0.642278	0.520693	0.714261	METTL24
ENSG00000053371	161.498	249.682	230.786	-0.629299	0.290865	-2.16354	0.0304997	0.121796	AKR7A2
ENSG00000053372	89.2389	177.541	158.619	-0.994833	0.376633	-2.64138	0.00825679	0.0498096	MRTO4
ENSG00000053438	100.743	56.0387	65.6182	0.84201	0.332744	2.5305	0.0113899	0.0619604	NNAT
ENSG00000053501	34.8895	29.3415	30.5304	0.250181	0.48581	0.514976	0.60657	0.773595	USE1
ENSG00000053524	50.3735	40.2875	42.4488	0.320693	0.526017	0.609663	0.542085	0.730291	MCF2L2
ENSG00000053702	165.526	115.834	126.482	0.510637	0.279806	1.82497	0.0680057	0.206544	NRIP2
ENSG00000053747	2250.95	359.789	765.038	2.64549	0.341212	7.7532	8.96033e-15	7.17371e-12	LAMA3
ENSG00000053770	473.405	509.659	501.89	-0.109433	0.190189	-0.575392	0.565026	0.745509	AP5M1
ENSG00000053900	371.257	442.889	427.54	-0.254814	0.197273	-1.29169	0.196466	0.400663	ANAPC4
ENSG00000053918	230.251	162.948	177.37	0.50079	0.411628	1.21661	0.223753	0.434991	KCNQ1
ENSG00000054116	166.727	248.011	230.593	-0.572752	0.209922	-2.72841	0.00636413	0.0416783	TRAPPC3
ENSG00000054118	986.314	1220.89	1170.62	-0.306991	0.156494	-1.96168	0.0497996	0.169273	THRAP3
ENSG00000054148	120.629	137.865	134.172	-0.192768	0.327804	-0.588057	0.556494	0.740088	PHPT1
ENSG00000054179	24.9565	6.44666	10.413	1.94611	0.561518	3.4658	0.00052865	0.00698246	ENTPD2
ENSG00000054219	108.861	114.559	113.338	-0.0795062	0.283445	-0.280499	0.779095	0.883727	LY75
ENSG00000054267	719.602	913.048	871.596	-0.343156	0.285439	-1.2022	0.229284	0.441683	ARID4B
ENSG00000054277	46.5901	25.357	29.9069	0.880219	0.399234	2.20477	0.0274705	0.113429	OPN3
ENSG00000054282	288.585	316.915	310.844	-0.135421	0.254448	-0.532216	0.594576	0.765704	SDCCAG8
ENSG00000054356	2.50853	70.1901	55.6869	-4.78984	1.28544	-3.72622	0.000194369	0.00339608	PTPRN
ENSG00000054392	122.38	48.5727	64.3886	1.33044	0.45173	2.94521	0.00322737	0.0259489	HHAT
ENSG00000054523	1468.28	1920.21	1823.36	-0.386848	0.205093	-1.88621	0.0592668	0.189122	KIF1B
ENSG00000054598	72.9562	83.0536	80.8899	-0.1815	0.525065	-0.345671	0.72959	0.854148	FOXC1
ENSG00000054611	479.757	436.712	445.936	0.13725	0.222019	0.618189	0.536451	0.726141	TBC1D22A
ENSG00000054654	3826.68	3174.93	3314.59	0.269369	0.266928	1.00915	0.312904	0.532485	SYNE2
ENSG00000054690	129.011	37.5443	57.1442	1.77988	0.39023	4.5611	5.08851e-06	0.000203695	PLEKHH1
ENSG00000054793	760.36	504.18	559.076	0.592677	0.223935	2.64665	0.0081294	0.049262	ATP9A
ENSG00000054796	0	0.289389	0.227377	-1.05666	3.75868	-0.281126	0.778613	1	SPO11
ENSG00000054803	7.5018	6.63906	6.82393	0.166972	1.20205	0.138906	0.889524	0.944598	CBLN4
ENSG00000054938	3.04501	33.9662	27.3403	-3.45802	0.839849	-4.11743	3.83122e-05	0.000964995	CHRDL2
ENSG00000054965	799.314	879.148	862.041	-0.139378	0.17905	-0.778432	0.436315	0.646071	FAM168A
ENSG00000054967	226.765	434.252	389.79	-0.937042	0.417737	-2.24314	0.0248879	0.106168	RELT
ENSG00000054983	389.108	562.411	525.274	-0.53196	0.230996	-2.3029	0.0212844	0.0960026	GALC
ENSG00000055044	223.075	488.232	431.412	-1.12904	0.465596	-2.42494	0.0153111	0.0761778	NOP58
ENSG00000055070	499.766	653.839	620.823	-0.38883	0.186979	-2.07954	0.0375676	0.139893	SZRD1
ENSG00000055118	75.6496	15.0116	28.0054	2.34	0.467814	5.002	5.67395e-07	3.72992e-05	KCNH2
ENSG00000055130	372.419	457.964	439.633	-0.29834	0.18882	-1.58003	0.1141	0.285149	CUL1
ENSG00000055147	180.561	398.846	352.071	-1.14487	0.261691	-4.3749	1.21488e-05	0.000395841	FAM114A2
ENSG00000055163	385.577	407.676	402.941	-0.0799683	0.432614	-0.184849	0.853347	0.925024	CYFIP2
ENSG00000055208	664.957	926.479	870.439	-0.478959	0.269713	-1.77581	0.0757636	0.221145	TAB2
ENSG00000055211	254.008	421.98	385.986	-0.732372	0.342679	-2.1372	0.032582	0.127206	GINM1
ENSG00000055332	1072.48	1178.68	1155.93	-0.136014	0.207767	-0.654644	0.512697	0.707879	EIF2AK2
ENSG00000055483	695.254	762.872	748.383	-0.132546	0.261376	-0.507108	0.612079	0.776788	USP36
ENSG00000055609	3269.75	3322.73	3311.38	-0.0232177	0.161251	-0.143985	0.885513	0.942526	KMT2C
ENSG00000055732	229.634	100.622	128.268	1.19075	0.385661	3.08756	0.00201808	0.0185179	MCOLN3
ENSG00000055813	233.267	107.097	134.133	1.12603	0.244358	4.60811	4.06351e-06	0.000171871	CCDC85A
ENSG00000055917	1607.45	1855.56	1802.4	-0.207652	0.174265	-1.19159	0.233423	0.446357	PUM2
ENSG00000055950	99.7841	92.7107	94.2264	0.105068	0.3239	0.324385	0.745647	0.86504	MRPL43
ENSG00000055955	10.7174	5.30388	6.46392	1.03951	0.762319	1.36361	0.17269	0.368826	ITIH4
ENSG00000055957	4.89429	2.09709	2.69649	1.29465	1.18374	1.09369	0.274091	0.491087	ITIH1
ENSG00000056050	45.4266	56.5988	54.2048	-0.314836	0.332534	-0.946777	0.343752	0.563173	HPF1
ENSG00000056097	590.748	897.274	831.59	-0.603694	0.197082	-3.06316	0.00219011	0.0196353	ZFR
ENSG00000056277	69.5897	97.1558	91.2488	-0.486188	0.295165	-1.64717	0.0995222	0.261577	ZNF280C
ENSG00000056291	0	0.51785	0.406882	-1.78548	3.32165	-0.537529	0.590902	1	NPFFR2
ENSG00000056487	5.19919	2.54837	3.1164	1.04643	1.1454	0.91359	0.360932	0.579752	PHF21B
ENSG00000056558	343.222	291.548	302.621	0.235385	0.373693	0.629889	0.528767	0.719826	TRAF1
ENSG00000056586	945.014	1488.07	1371.7	-0.655336	0.217184	-3.01743	0.00254932	0.0219547	RC3H2
ENSG00000056736	54.9864	36.9623	40.8246	0.583012	0.314973	1.85099	0.0641705	0.198732	IL17RB
ENSG00000056972	251.201	294.733	285.405	-0.227669	0.235352	-0.967354	0.333367	0.55283	TRAF3IP2
ENSG00000056998	6.83101	15.0777	13.3105	-1.12062	0.8389	-1.33582	0.181609	0.380755	GYG2
ENSG00000057019	616.684	795.628	757.282	-0.36792	0.379212	-0.970222	0.331936	0.551308	DCBLD2
ENSG00000057149	24.6305	97.7245	82.0615	-1.98157	1.1594	-1.70914	0.0874257	0.241923	SERPINB3
ENSG00000057252	747.672	1443.03	1294.03	-0.949854	0.209021	-4.5443	5.51181e-06	0.000217532	SOAT1
ENSG00000057294	109.199	37.2622	52.6773	1.55108	0.416143	3.72727	0.000193562	0.00338726	PKP2
ENSG00000057468	7.81989	4.24021	5.00728	0.8683	1.01236	0.857702	0.391057	0.607633	MSH4
ENSG00000057593	1.26616	2.4965	2.23285	-0.8768	1.33018	-0.659156	0.509795	0.705543	F7
ENSG00000057608	795.263	1594.62	1423.33	-1.0042	0.265316	-3.78492	0.000153755	0.00283448	GDI2
ENSG00000057657	440.14	461.177	456.669	-0.0671713	0.318127	-0.211146	0.832773	0.914091	PRDM1
ENSG00000057663	307.651	366.352	353.773	-0.25547	0.203654	-1.25443	0.209684	0.417932	ATG5
ENSG00000057704	335.207	354.843	350.635	-0.0809507	0.312777	-0.258813	0.795779	0.892259	TMCC3
ENSG00000057757	251.348	364.447	340.211	-0.537489	0.232458	-2.3122	0.0207669	0.0943135	PITHD1
ENSG00000057935	303.987	288.557	291.863	0.0744876	0.193468	0.385013	0.700228	0.835926	MTA3
ENSG00000058056	412.012	419.339	417.769	-0.025766	0.296174	-0.0869961	0.930675	0.964492	USP13
ENSG00000058063	808.816	1463.9	1323.52	-0.856337	0.279233	-3.06675	0.00216397	0.019474	ATP11B
ENSG00000058085	563.283	315.245	368.396	1.42144	0.367839	3.86431	0.000111405	0.00220289	LAMC2
ENSG00000058091	504.722	579.508	563.483	-0.200951	0.249026	-0.806946	0.419698	0.632452	CDK14
ENSG00000058262	1186.46	2698.46	2374.46	-1.18583	0.265237	-4.47085	7.79079e-06	0.000282142	SEC61A1
ENSG00000058272	1112.63	1561.27	1465.13	-0.488729	0.28305	-1.72665	0.0842301	0.2362	PPP1R12A
ENSG00000058335	213.425	37.8846	75.5004	2.50015	0.736897	3.39281	0.000691786	0.00847419	RASGRF1
ENSG00000058404	6.45404	2.89344	3.65642	1.16129	1.14935	1.01039	0.312307	0.532088	CAMK2B
ENSG00000058453	389.278	192.841	234.935	1.01276	0.346115	2.92607	0.00343272	0.0270684	CROCC
ENSG00000058600	370.619	401.295	394.722	-0.112892	0.202009	-0.558846	0.576267	0.752735	POLR3E
ENSG00000058668	3332.92	2962.8	3042.11	0.169713	0.254362	0.667211	0.504637	0.701591	ATP2B4
ENSG00000058673	26.7706	61.0664	53.7173	-1.18959	0.409355	-2.906	0.00366077	0.028219	ZC3H11A
ENSG00000058729	102.358	130.952	124.825	-0.360177	0.281422	-1.27984	0.2006	0.406257	RIOK2
ENSG00000058799	104.968	179.655	163.651	-0.779094	0.222521	-3.50122	0.000463135	0.00632984	YIPF1
ENSG00000058804	178.708	276.316	255.4	-0.633394	0.299163	-2.11722	0.034241	0.131412	NDC1
ENSG00000058866	372.679	165.532	209.921	1.17028	0.310007	3.77501	0.000159999	0.00291365	DGKG
ENSG00000059122	734.494	585.973	617.799	0.32658	0.350849	0.930827	0.351943	0.571083	FLYWCH1
ENSG00000059145	403.254	265.078	294.687	0.606075	0.303525	1.99679	0.0458479	0.159787	UNKL
ENSG00000059377	455.872	514.942	502.284	-0.176531	0.289363	-0.610068	0.541817	0.730229	TBXAS1
ENSG00000059378	733.277	603.783	631.531	0.280827	0.156259	1.79719	0.0723054	0.214514	PARP12
ENSG00000059573	220.284	601.7	519.968	-1.45046	0.376218	-3.85537	0.000115554	0.00226233	ALDH18A1
ENSG00000059588	626.354	507.838	533.234	0.302247	0.294985	1.02462	0.305543	0.525378	TARBP1
ENSG00000059691	84.1259	85.0246	84.832	-0.0170087	0.327059	-0.0520049	0.958525	0.981136	GATB
ENSG00000059728	421.436	1782.83	1491.11	-2.08095	0.526496	-3.95245	7.73535e-05	0.00167701	MXD1
ENSG00000059758	845.541	1418.94	1296.07	-0.747011	0.290213	-2.57401	0.0100527	0.0570786	CDK17
ENSG00000059769	32.7148	44.4455	41.9318	-0.442251	0.370005	-1.19526	0.231987	0.444736	DNAJC25
ENSG00000059804	1346.73	7670.4	6315.33	-2.50986	0.842574	-2.9788	0.00289381	0.0239905	SLC2A3
ENSG00000059915	54.5987	40.6753	43.6589	0.416268	0.503034	0.827514	0.407946	0.622824	PSD
ENSG00000060069	295.349	355.19	342.367	-0.265697	0.305272	-0.87036	0.384103	0.600339	CTDP1
ENSG00000060138	1936.27	2694.38	2531.93	-0.476668	0.419268	-1.1369	0.255578	0.470115	YBX3
ENSG00000060140	12.909	29.8803	26.2436	-1.18885	0.56705	-2.09655	0.036033	0.135985	STYK1
ENSG00000060237	3592.2	3095.85	3202.21	0.214756	0.159734	1.34446	0.178799	0.376846	WNK1
ENSG00000060339	381.458	613.688	563.924	-0.683696	0.211399	-3.23414	0.00122008	0.0128527	CCAR1
ENSG00000060491	440.914	361.146	378.239	0.290231	0.299846	0.967931	0.333079	0.552593	OGFR
ENSG00000060558	108.364	134.687	129.047	-0.313063	0.379138	-0.825724	0.408961	0.623609	GNA15
ENSG00000060566	1.81395	0.065874	0.440461	3.02222	3.02183	1.00013	0.317247	1	CREB3L3
ENSG00000060642	118.695	94.2591	99.4954	0.326089	0.227175	1.43541	0.151171	0.340004	PIGV
ENSG00000060656	392.793	349.418	358.713	0.16897	0.316168	0.534431	0.593043	0.764608	PTPRU
ENSG00000060688	169.412	258.828	239.667	-0.613685	0.215905	-2.84239	0.00447769	0.0325926	SNRNP40
ENSG00000060709	20.9416	10.4083	12.6654	1.00907	0.999827	1.00925	0.312857	0.532485	RIMBP2
ENSG00000060718	30.9488	138.385	115.363	-2.15417	1.07016	-2.01294	0.0441205	0.156026	COL11A1
ENSG00000060749	560.512	872.444	805.601	-0.639459	0.262631	-2.43482	0.0148991	0.0748203	QSER1
ENSG00000060762	87.1579	134.746	124.548	-0.623984	0.334169	-1.86727	0.0618638	0.194366	MPC1
ENSG00000060971	275.735	357.152	339.706	-0.373716	0.240871	-1.55152	0.120777	0.295058	ACAA1
ENSG00000060982	509.417	1704.06	1448.07	-1.7431	0.388531	-4.48638	7.24425e-06	0.000266925	BCAT1
ENSG00000061273	1638.38	1316.03	1385.1	0.316489	0.26212	1.20742	0.22727	0.439199	HDAC7
ENSG00000061337	109.868	299.325	258.727	-1.44616	0.473267	-3.05568	0.00224547	0.0200385	LZTS1
ENSG00000061455	323.91	227.968	248.527	0.505357	0.380659	1.32758	0.184315	0.384246	PRDM6
ENSG00000061492	0.353181	0.166514	0.206514	0.23151	3.74994	0.0617369	0.950772	1	WNT8A
ENSG00000061656	77.9031	90.5352	87.8283	-0.217682	0.593742	-0.366627	0.713897	0.844508	SPAG4
ENSG00000061676	1551.23	2623.35	2393.61	-0.758378	0.223892	-3.38725	0.000705971	0.00861032	NCKAP1
ENSG00000061794	131.516	227.362	206.823	-0.794246	0.307666	-2.58152	0.00983672	0.0563099	MRPS35
ENSG00000061918	207.278	342.457	313.49	-0.727629	0.352711	-2.06296	0.0391161	0.143984	GUCY1B1
ENSG00000061936	554.248	436.675	461.869	0.346849	0.207122	1.67461	0.0940111	0.252604	SFSWAP
ENSG00000061938	789.527	666.326	692.726	0.245664	0.277934	0.883893	0.376754	0.594265	TNK2
ENSG00000061987	1551.93	1605.98	1594.4	-0.0496447	0.180721	-0.274703	0.783545	0.885944	MON2
ENSG00000062038	36.742	182.211	151.039	-2.30631	0.669236	-3.44618	0.00056857	0.00735994	CDH3
ENSG00000062096	1.43674	0.38453	0.610004	1.67006	2.91711	0.572505	0.56698	1	ARSF
ENSG00000062194	686.809	1017.92	946.967	-0.567582	0.404362	-1.40365	0.160424	0.352501	GPBP1
ENSG00000062282	58.4451	99.4289	90.6466	-0.770345	0.736173	-1.04642	0.295368	0.514398	DGAT2
ENSG00000062370	35.8418	32.7801	33.4362	0.135739	0.386303	0.351381	0.725302	0.851527	ZNF112
ENSG00000062485	610.637	978.949	900.025	-0.6818	0.1654	-4.12214	3.75375e-05	0.000951898	CS
ENSG00000062524	254.724	33.1683	80.6446	2.94886	0.355161	8.30289	1.01609e-16	1.26542e-13	LTK
ENSG00000062582	1.08356	1.96659	1.77737	-0.756443	1.61986	-0.466979	0.640515	1	MRPS24
ENSG00000062598	402.88	514.729	490.761	-0.354147	0.204642	-1.73056	0.0835296	0.234853	ELMO2
ENSG00000062650	743.958	862.922	837.43	-0.214793	0.176002	-1.2204	0.222313	0.433394	WAPL
ENSG00000062716	3447.38	8172.68	7160.11	-1.24532	0.252634	-4.92935	8.25054e-07	5.05334e-05	VMP1
ENSG00000062725	561.195	709.034	677.354	-0.337326	0.177186	-1.9038	0.0569363	0.184442	APPBP2
ENSG00000062822	149.913	161.908	159.338	-0.107958	0.339432	-0.318054	0.750444	0.867865	POLD1
ENSG00000063015	51.397	38.405	41.189	0.41807	0.651606	0.641599	0.521133	0.714554	SEZ6
ENSG00000063046	2011.96	3135.56	2894.79	-0.640344	0.280911	-2.27953	0.0226358	0.0996398	EIF4B
ENSG00000063127	198.886	132.601	146.805	0.58571	0.298082	1.96493	0.0494228	0.168375	SLC6A16
ENSG00000063169	400.989	271.979	299.624	0.561847	0.288679	1.94627	0.0516223	0.172942	BICRA
ENSG00000063176	164.711	101.894	115.355	0.693698	0.394154	1.75997	0.078413	0.226096	SPHK2
ENSG00000063177	1248.37	2399.72	2153	-0.943803	0.222901	-4.23418	2.29387e-05	0.00065422	RPL18
ENSG00000063180	37.2543	26.2655	28.6202	0.514632	0.416484	1.23566	0.216586	0.426681	CA11
ENSG00000063241	89.5025	132.186	123.039	-0.564344	0.398914	-1.4147	0.157156	0.348409	ISOC2
ENSG00000063244	492.544	438.774	450.296	0.167569	0.312284	0.536591	0.59155	0.764002	U2AF2
ENSG00000063245	1025.8	759.391	816.48	0.434335	0.290923	1.49295	0.135449	0.317711	EPN1
ENSG00000063322	331.027	354.204	349.237	-0.0968632	0.174086	-0.556411	0.57793	0.753575	MED29
ENSG00000063438	31.921	28.0636	28.8902	0.207411	0.398992	0.519836	0.603178	0.770963	NA
ENSG00000063587	310.168	396.479	377.984	-0.35466	0.256271	-1.38393	0.166381	0.360718	ZNF275
ENSG00000063601	308.722	334.55	329.016	-0.116445	0.256149	-0.454601	0.649397	0.803085	MTMR1
ENSG00000063660	461.982	708.811	655.919	-0.617539	0.49972	-1.23577	0.216544	0.426636	GPC1
ENSG00000063761	80.4132	64.3355	67.7807	0.320882	0.329833	0.972864	0.330621	0.550164	ADCK1
ENSG00000063854	257.037	160.064	180.844	0.683992	0.291847	2.34367	0.0190951	0.0889002	HAGH
ENSG00000063978	507.891	654.512	623.093	-0.365214	0.178805	-2.04253	0.0410992	0.148734	RNF4
ENSG00000064012	426.801	362.605	376.362	0.23531	0.236623	0.994452	0.320003	0.540097	CASP8
ENSG00000064042	4477.1	1426.98	2080.58	1.6497	0.338291	4.87657	1.07948e-06	6.20482e-05	LIMCH1
ENSG00000064102	104.46	181.015	164.61	-0.798422	0.293726	-2.71826	0.0065627	0.0425111	INTS13
ENSG00000064115	527.208	501.561	507.057	0.0716009	0.283937	0.252171	0.800909	0.895504	TM7SF3
ENSG00000064195	3.56784	1.4447	1.89966	1.27794	1.60633	0.795567	0.426284	1	DLX3
ENSG00000064199	59.2583	35.3808	40.4974	0.749363	0.430535	1.74054	0.0817643	0.232073	SPA17
ENSG00000064201	151.382	74.823	91.2284	1.01922	0.473104	2.15432	0.0312152	0.123675	TSPAN32
ENSG00000064205	355.696	459.181	437.006	-0.368562	0.623043	-0.591552	0.554151	0.738258	CCN5
ENSG00000064218	1.27817	0.764697	0.874727	0.78506	2.15799	0.363791	0.716014	1	DMRT3
ENSG00000064225	247.067	214.874	221.772	0.20143	0.253327	0.795139	0.426532	0.638078	ST3GAL6
ENSG00000064270	241.841	98.9486	129.569	1.29054	0.486529	2.65254	0.0079888	0.0486115	ATP2C2
ENSG00000064300	37.6652	109.885	94.4096	-1.53778	0.508428	-3.02458	0.00248981	0.0215748	NGFR
ENSG00000064309	229.751	122.517	145.496	0.904273	0.364588	2.48026	0.0131288	0.0683694	CDON
ENSG00000064313	350.757	492.044	461.769	-0.492024	0.171837	-2.86332	0.00419221	0.0310903	TAF2
ENSG00000064393	2313.84	2241.26	2256.81	0.0459969	0.1508	0.305019	0.760352	0.873425	HIPK2
ENSG00000064419	578.826	653.594	637.572	-0.175727	0.182807	-0.961272	0.336415	0.555954	TNPO3
ENSG00000064490	63.8526	70.149	68.7998	-0.12596	0.306744	-0.410635	0.68134	0.824086	RFXANK
ENSG00000064545	117.375	108.105	110.092	0.122848	0.349308	0.351688	0.725072	0.851321	TMEM161A
ENSG00000064547	98.343	74.3109	79.4606	0.407507	0.347989	1.17104	0.241584	0.454977	LPAR2
ENSG00000064601	349.454	751.814	665.594	-1.10515	0.22915	-4.8228	1.41557e-06	7.73973e-05	CTSA
ENSG00000064607	1193.33	1066.55	1093.72	0.162172	0.228535	0.709615	0.477943	0.68056	SUGP2
ENSG00000064651	777.557	794.331	790.736	-0.0306137	0.217748	-0.140592	0.888192	0.943853	SLC12A2
ENSG00000064652	142.789	196.36	184.881	-0.4597	0.264221	-1.73983	0.0818895	0.232193	SNX24
ENSG00000064655	36.8591	33.8167	34.4686	0.124691	0.760936	0.163865	0.869837	0.933643	EYA2
ENSG00000064666	1329.5	1835.23	1726.85	-0.464866	0.180972	-2.56872	0.0102075	0.0576667	CNN2
ENSG00000064687	492.116	459.384	466.398	0.0995285	0.399802	0.248944	0.803404	0.897023	ABCA7
ENSG00000064692	97.8984	78.2868	82.4893	0.320804	0.459737	0.697799	0.485303	0.686938	SNCAIP
ENSG00000064703	104.803	140.294	132.689	-0.414684	0.244318	-1.69731	0.0896379	0.245349	DDX20
ENSG00000064726	308.624	549.322	497.744	-0.832798	0.255893	-3.25448	0.00113598	0.0122371	BTBD1
ENSG00000064763	235.868	224.262	226.749	0.075181	0.19912	0.377567	0.705752	0.838813	FAR2
ENSG00000064787	28.7676	11.0948	14.8818	1.36426	0.688944	1.98021	0.0476794	0.164031	BCAS1
ENSG00000064835	2.14404	0.361675	0.74361	2.46376	1.85833	1.3258	0.184907	1	POU1F1
ENSG00000064886	73.2307	360.612	299.03	-1.34473	0.637711	-2.10869	0.0349714	0.133099	CHI3L2
ENSG00000064932	1277.31	1541.01	1484.5	-0.270629	0.318199	-0.850503	0.395045	0.610993	SBNO2
ENSG00000064933	185.944	200.844	197.651	-0.111176	0.313213	-0.354955	0.722623	0.849764	PMS1
ENSG00000064961	157.127	172.84	169.472	-0.128588	0.257801	-0.498789	0.617928	0.780839	HMG20B
ENSG00000064989	2290.99	3163.81	2976.78	-0.465736	0.454651	-1.02438	0.305655	0.525382	CALCRL
ENSG00000064995	125.616	143.935	140.009	-0.192615	0.236081	-0.815883	0.414567	0.628065	TAF11
ENSG00000064999	1508.68	463.326	687.331	1.70366	0.209131	8.14635	3.75082e-16	4.20411e-13	ANKS1A
ENSG00000065000	1160.18	1136.53	1141.6	0.0297115	0.283302	0.104876	0.916474	0.958282	AP3D1
ENSG00000065029	219.141	148.602	163.718	0.564984	0.279461	2.02169	0.0432084	0.153746	ZNF76
ENSG00000065054	1340.5	737.972	867.084	0.861397	0.350759	2.45581	0.0140567	0.0718109	SLC9A3R2
ENSG00000065057	79.1572	32.7571	42.7	1.26032	0.410721	3.06856	0.00215092	0.0193989	NTHL1
ENSG00000065060	614.192	638.754	633.491	-0.0569415	0.293268	-0.194162	0.846049	0.921469	UHRF1BP1
ENSG00000065135	821.406	939.469	914.17	-0.194921	0.227367	-0.857297	0.391281	0.607771	GNAI3
ENSG00000065150	675.577	1203.84	1090.64	-0.834047	0.244743	-3.40784	0.00065479	0.00815922	IPO5
ENSG00000065154	243.96	665.183	574.921	-1.44667	0.294832	-4.90677	9.25882e-07	5.49087e-05	OAT
ENSG00000065183	182.575	259.594	243.09	-0.509759	0.317094	-1.6076	0.107924	0.27508	WDR3
ENSG00000065243	690.802	730.585	722.06	-0.0806412	0.26194	-0.307861	0.758188	0.872189	PKN2
ENSG00000065268	59.9806	97.2657	89.276	-0.696688	0.422117	-1.65046	0.098849	0.260449	WDR18
ENSG00000065308	654.015	1402.74	1242.3	-1.10094	0.273718	-4.02215	5.76688e-05	0.00134434	TRAM2
ENSG00000065320	225.24	153.717	169.044	0.551135	0.482245	1.14285	0.2531	0.467321	NTN1
ENSG00000065325	11.7546	9.91492	10.3091	0.243776	0.749113	0.32542	0.744863	0.864692	GLP2R
ENSG00000065328	6.07824	26.218	21.9024	-2.10368	0.807467	-2.60529	0.00917968	0.0537427	MCM10
ENSG00000065357	329.792	391.392	378.192	-0.246263	0.266395	-0.924429	0.355263	0.574154	DGKA
ENSG00000065361	532.794	218.991	286.235	1.28296	0.52383	2.44919	0.0143179	0.0727668	ERBB3
ENSG00000065371	1.05954	0	0.227045	2.47378	3.65053	0.677649	0.497994	1	ROPN1
ENSG00000065413	1314.04	743.018	865.381	0.822456	0.27476	2.99336	0.00275925	0.0232011	ANKRD44
ENSG00000065427	283.938	527.546	475.344	-0.894904	0.236668	-3.78126	0.000156039	0.00286829	KARS1
ENSG00000065457	237.031	324.922	306.088	-0.458149	0.205813	-2.22605	0.026011	0.109521	ADAT1
ENSG00000065485	150.133	277.793	250.437	-0.885803	0.287062	-3.08575	0.00203036	0.0186078	PDIA5
ENSG00000065491	148.728	184.149	176.559	-0.306257	0.278355	-1.10024	0.271229	0.487698	TBC1D22B
ENSG00000065518	90.4413	143.967	132.497	-0.66551	0.36137	-1.84163	0.065529	0.201421	NDUFB4
ENSG00000065526	1382.45	1360.34	1365.08	0.0240048	0.238671	0.100577	0.919887	0.959344	SPEN
ENSG00000065534	2751.37	3417.21	3274.53	-0.312775	0.305299	-1.02449	0.305605	0.525382	MYLK
ENSG00000065548	230.875	379.676	347.79	-0.7178	0.328533	-2.18486	0.0288988	0.117338	ZC3H15
ENSG00000065559	290.963	421.977	393.903	-0.539736	0.17034	-3.16859	0.00153183	0.0151875	MAP2K4
ENSG00000065600	85.2238	110.008	104.697	-0.365572	0.25707	-1.42207	0.155005	0.345267	PACC1
ENSG00000065609	0.730383	0.359529	0.438998	0.970734	2.77096	0.350325	0.726095	1	SNAP91
ENSG00000065613	947.928	1366.87	1277.09	-0.52787	0.311809	-1.69293	0.0904691	0.246511	SLK
ENSG00000065615	283.649	436.803	403.985	-0.623761	0.298492	-2.08971	0.0366443	0.137551	CYB5R4
ENSG00000065618	53.0707	95.2307	86.1964	-0.128624	0.386636	-0.332675	0.739379	0.860654	COL17A1
ENSG00000065621	159.861	67.9781	87.6673	1.23363	0.43134	2.85999	0.00423657	0.0312817	GSTO2
ENSG00000065665	101.433	143.851	134.762	-0.501597	0.249832	-2.00773	0.0446715	0.157206	SEC61A2
ENSG00000065675	143.899	116.259	122.182	0.308266	0.516563	0.596763	0.550666	0.7364	PRKCQ
ENSG00000065717	497.775	261.164	311.866	0.931015	0.230031	4.04734	5.18033e-05	0.0012354	TLE2
ENSG00000065802	397.052	277.885	303.421	0.514447	0.219164	2.34732	0.0189089	0.0882642	ASB1
ENSG00000065809	1061.64	1163.05	1141.31	-0.131503	0.331752	-0.396391	0.691817	0.830844	FAM107B
ENSG00000065833	113.098	222.449	199.017	-0.981291	0.331568	-2.95955	0.0030809	0.0250776	ME1
ENSG00000065882	592.34	835.363	783.287	-0.495098	0.243857	-2.03028	0.0423281	0.151673	TBC1D1
ENSG00000065883	1330.36	1192.25	1221.84	0.158133	0.172352	0.917504	0.358878	0.577879	CDK13
ENSG00000065911	163	604.869	510.183	-1.89383	0.469801	-4.03113	5.55098e-05	0.00130506	MTHFD2
ENSG00000065923	207.165	167.369	175.897	0.306267	0.331401	0.924157	0.355404	0.574227	SLC9A7
ENSG00000065970	389.041	416.225	410.4	-0.0964747	0.279674	-0.344955	0.730128	0.854421	FOXJ2
ENSG00000065978	490.655	906.564	817.44	-0.885253	0.333072	-2.65785	0.0078642	0.0480874	YBX1
ENSG00000065989	363.562	348.439	351.68	0.06236	0.250253	0.249188	0.803216	0.89701	PDE4A
ENSG00000066027	1006.72	921.396	939.679	0.127979	0.394289	0.324582	0.745497	0.86504	PPP2R5A
ENSG00000066032	1.27817	0	0.273894	2.78625	3.63492	0.766524	0.443365	1	CTNNA2
ENSG00000066044	413.344	560.338	528.84	-0.440908	0.21427	-2.05772	0.0396171	0.145161	ELAVL1
ENSG00000066056	1239.27	865.056	945.245	0.51878	0.445499	1.16449	0.244224	0.457981	TIE1
ENSG00000066084	839.279	1063.77	1015.66	-0.342698	0.158857	-2.15727	0.0309847	0.123219	DIP2B
ENSG00000066117	400.396	401.298	401.105	-0.00356995	0.190248	-0.0187648	0.985029	0.993748	SMARCD1
ENSG00000066135	221.995	155.293	169.587	0.514347	0.255072	2.01648	0.0437496	0.155089	KDM4A
ENSG00000066136	366.066	289.418	305.843	0.338457	0.202838	1.66861	0.0951944	0.254529	NFYC
ENSG00000066185	8.01473	10.5826	10.0323	-0.421856	0.605363	-0.696865	0.485887	0.687505	ZMYND12
ENSG00000066230	151.9	107.804	117.253	0.497829	0.299841	1.66031	0.0968519	0.257428	SLC9A3
ENSG00000066248	18.1315	7.88737	10.0825	1.20877	0.856979	1.41051	0.15839	0.349816	NGEF
ENSG00000066279	32.2549	138.12	115.435	-2.10118	0.62491	-3.36237	0.000772767	0.00914631	ASPM
ENSG00000066294	468.932	724.172	669.478	-0.627596	0.395635	-1.5863	0.112671	0.282721	CD84
ENSG00000066322	341.617	387.648	377.784	-0.183531	0.222258	-0.825755	0.408943	0.623609	ELOVL1
ENSG00000066336	286.648	358.896	343.414	-0.321798	0.349337	-0.921168	0.356963	0.575724	SPI1
ENSG00000066379	76.1131	84.9638	83.0672	-0.165212	0.292085	-0.565629	0.571646	0.749435	ZNRD1
ENSG00000066382	23.2365	19.0417	19.9405	0.299825	0.479376	0.625449	0.531677	0.722164	MPPED2
ENSG00000066405	2289.26	368.308	779.941	2.63639	0.591735	4.45536	8.37527e-06	0.00029707	CLDN18
ENSG00000066422	256.468	362.381	339.686	-0.500317	0.287537	-1.74	0.0818582	0.232193	ZBTB11
ENSG00000066427	784.593	679.988	702.404	0.206623	0.251392	0.821912	0.411127	0.625071	ATXN3
ENSG00000066455	127.267	285.813	251.839	-1.16545	0.248713	-4.68594	2.78677e-06	0.000128277	GOLGA5
ENSG00000066468	564.767	282.892	343.294	0.996237	0.440029	2.26403	0.0235724	0.102269	FGFR2
ENSG00000066557	119.947	167.795	157.542	-0.482196	0.268023	-1.79908	0.0720056	0.213931	LRRC40
ENSG00000066583	92.5885	123.233	116.667	-0.413899	0.289078	-1.43179	0.152204	0.341297	ISOC1
ENSG00000066629	455.714	331.648	358.234	0.458156	0.293145	1.5629	0.118077	0.291096	EML1
ENSG00000066651	140.505	122.061	126.013	0.199924	0.21815	0.916454	0.359429	0.57834	TRMT11
ENSG00000066654	465.808	425.915	434.463	0.12817	0.208407	0.614997	0.538556	0.727804	THUMPD1
ENSG00000066697	66.4225	154.274	135.448	-1.22498	0.339746	-3.60558	0.000311456	0.00476267	MSANTD3
ENSG00000066735	242.338	120.739	146.796	1.0049	0.342513	2.9339	0.00334732	0.0265532	KIF26A
ENSG00000066739	1013.3	1151.57	1121.94	-0.184451	0.238874	-0.772169	0.440014	0.649191	ATG2B
ENSG00000066777	1262.01	1416.81	1383.64	-0.167062	0.168778	-0.989836	0.322255	0.542382	ARFGEF1
ENSG00000066813	3.42128	0	0.733131	4.18704	2.87402	1.45686	0.145156	1	ACSM2B
ENSG00000066827	127.62	132.279	131.281	-0.055841	0.324649	-0.172004	0.863434	0.929708	ZFAT
ENSG00000066855	230.955	304.359	288.629	-0.400328	0.228461	-1.75228	0.0797252	0.228455	MTFR1
ENSG00000066923	90.7136	69.601	74.1251	0.391766	0.404309	0.968976	0.332557	0.552054	STAG3
ENSG00000066926	136.703	245.611	222.273	-0.847552	0.287283	-2.95024	0.00317532	0.0256972	FECH
ENSG00000066933	1383.62	923.239	1021.89	0.58327	0.20752	2.81068	0.00494374	0.0350159	MYO9A
ENSG00000067048	501.822	275.753	324.196	0.863786	3.10693	0.278019	0.780998	0.884984	DDX3Y
ENSG00000067057	304.641	400.405	379.884	-0.39295	0.296464	-1.32545	0.18502	0.385214	PFKP
ENSG00000067064	209.623	236.943	231.089	-0.176138	0.344726	-0.510949	0.609387	0.775555	IDI1
ENSG00000067066	1136.16	1056.01	1073.18	0.105723	0.251713	0.420014	0.674475	0.819318	SP100
ENSG00000067082	4858.33	3096.65	3474.15	0.649827	0.34754	1.86979	0.0615132	0.193852	KLF6
ENSG00000067113	275.239	411.226	382.086	-0.579	0.343719	-1.68452	0.0920821	0.249451	PLPP1
ENSG00000067141	673.717	555.583	580.897	0.277881	0.298242	0.931729	0.351477	0.570597	NEO1
ENSG00000067167	1002.13	2145.59	1900.57	-1.09844	0.244867	-4.48585	7.26222e-06	0.000266925	TRAM1
ENSG00000067177	101.411	92.1571	94.1402	0.133963	0.289057	0.463448	0.643043	0.799117	PHKA1
ENSG00000067182	1245.55	1436	1395.19	-0.205082	0.197929	-1.03614	0.300138	0.519607	TNFRSF1A
ENSG00000067191	174.451	134.703	143.22	0.378914	0.327505	1.15697	0.247284	0.461097	CACNB1
ENSG00000067208	581.77	684.528	662.508	-0.235499	0.210711	-1.11764	0.263722	0.479291	EVI5
ENSG00000067221	149.77	100.463	111.028	0.574544	0.3627	1.58408	0.113176	0.283661	STOML1
ENSG00000067225	1810.46	4629.45	4025.38	-1.35447	0.265112	-5.10904	3.23797e-07	2.34905e-05	PKM
ENSG00000067248	237.193	355.997	330.539	-0.586184	0.228229	-2.5684	0.0102169	0.057705	DHX29
ENSG00000067334	137.562	252.142	227.589	-0.874284	0.425661	-2.05394	0.0399812	0.146066	DNTTIP2
ENSG00000067365	244.53	188.945	200.856	0.374194	0.211363	1.77038	0.0766634	0.222727	METTL22
ENSG00000067369	631.835	629.53	630.024	0.00493676	0.256958	0.0192124	0.984672	0.993702	TP53BP1
ENSG00000067445	32.311	120.669	101.735	-1.90351	0.485878	-3.91766	8.94115e-05	0.00186624	TRO
ENSG00000067533	136.676	129.128	130.746	0.0789098	0.363979	0.216797	0.828366	0.91152	RRP15
ENSG00000067560	2162.43	3936.55	3556.38	-0.8643	0.302733	-2.85499	0.00430382	0.0316739	RHOA
ENSG00000067596	447.905	479.497	472.727	-0.100378	0.193141	-0.519712	0.603264	0.770983	DHX8
ENSG00000067606	583.189	256.879	326.802	1.18401	0.415103	2.85232	0.00434008	0.0318609	PRKCZ
ENSG00000067646	114.042	61.5655	72.8104	0.88923	2.77437	0.320516	0.748577	0.86702	ZFY
ENSG00000067704	395.623	657.4	601.305	-0.73371	0.184077	-3.98589	6.72266e-05	0.00150342	IARS2
ENSG00000067715	132.18	26.3673	49.0414	2.32429	0.644399	3.60691	0.000309867	0.00475122	SYT1
ENSG00000067798	265.498	410.671	379.562	-0.629535	0.383099	-1.64327	0.100327	0.262849	NAV3
ENSG00000067829	137.665	170.415	163.397	-0.302403	0.235276	-1.28531	0.198683	0.403812	IDH3G
ENSG00000067836	97.3247	71.8165	77.2825	0.445463	0.380295	1.17136	0.241454	0.454816	ROGDI
ENSG00000067840	86.7882	29.6763	41.9146	1.55184	0.441724	3.51314	0.000442845	0.00610619	PDZD4
ENSG00000067842	2.88597	7.80997	6.75483	-1.38728	1.17953	-1.17614	0.239541	0.452879	ATP2B3
ENSG00000067900	1599.01	1489.86	1513.25	0.102457	0.1782	0.574958	0.56532	0.745747	ROCK1
ENSG00000067955	377.901	753.041	672.654	-0.995666	0.23206	-4.29055	1.7823e-05	0.000534857	CBFB
ENSG00000067992	222.726	274.621	263.501	-0.301493	0.331174	-0.910378	0.362623	0.581338	PDK3
ENSG00000068001	1064.33	930.558	959.224	0.194251	0.267793	0.725378	0.46822	0.672709	HYAL2
ENSG00000068024	767.194	501.947	558.786	0.612354	0.268111	2.28395	0.0223742	0.0988736	HDAC4
ENSG00000068028	294.27	235.067	247.754	0.32452	0.219998	1.4751	0.140185	0.324038	RASSF1
ENSG00000068078	290.393	199.414	218.909	1.31084	0.410613	3.19239	0.001411	0.0143254	FGFR3
ENSG00000068079	127.209	136.908	134.83	-0.102958	0.282793	-0.364074	0.715803	0.845612	IFI35
ENSG00000068097	161.238	176.437	173.18	-0.132379	0.280587	-0.471792	0.637075	0.794863	HEATR6
ENSG00000068120	217.438	235.406	231.556	-0.112929	0.305975	-0.36908	0.712068	0.843056	COASY
ENSG00000068137	301.892	205	225.763	0.560354	0.29385	1.90694	0.0565286	0.183635	PLEKHH3
ENSG00000068305	788.969	1310.62	1198.84	-0.731831	0.329016	-2.2243	0.0261281	0.109705	MEF2A
ENSG00000068308	319.691	279.27	287.931	0.198713	0.217419	0.913965	0.360735	0.579602	OTUD5
ENSG00000068323	364.008	466.306	444.385	-0.356822	0.214025	-1.6672	0.0954751	0.254959	TFE3
ENSG00000068354	169.773	161.337	163.144	0.0800949	0.183004	0.437667	0.661628	0.81123	TBC1D25
ENSG00000068366	717.471	1670.86	1466.56	-1.21988	0.307518	-3.96686	7.28253e-05	0.00159582	ACSL4
ENSG00000068383	394.267	386.974	388.537	0.0277695	0.261153	0.106334	0.915317	0.957787	INPP5A
ENSG00000068394	49.2394	46.1138	46.7836	0.0978985	0.365036	0.268189	0.788554	0.888399	GPKOW
ENSG00000068400	378.334	320.455	332.858	0.241732	0.252635	0.95684	0.338648	0.558218	GRIPAP1
ENSG00000068438	122.211	219.888	198.957	-0.852202	0.193528	-4.40352	1.06509e-05	0.000359579	FTSJ1
ENSG00000068489	18.7081	60.5495	51.5835	-1.70141	0.515539	-3.30026	0.000965969	0.0108001	PRR11
ENSG00000068615	125.933	38.5557	57.2794	1.70851	0.46643	3.66296	0.000249319	0.00407818	REEP1
ENSG00000068650	3472.58	2001.06	2316.39	0.795389	0.315335	2.52236	0.0116569	0.0628608	ATP11A
ENSG00000068654	432.827	683.589	629.854	-0.659285	0.373356	-1.76584	0.0774233	0.22418	POLR1A
ENSG00000068697	1389.61	2305.27	2109.05	-0.73057	0.24631	-2.96606	0.00301644	0.0247416	LAPTM4A
ENSG00000068724	790.844	504.777	566.077	0.647894	0.291357	2.22371	0.0261679	0.10979	TTC7A
ENSG00000068745	598.162	426.879	463.583	0.487066	0.290833	1.67473	0.0939871	0.252604	IP6K2
ENSG00000068781	4.62948	3.69408	3.89452	0.323519	1.07424	0.301161	0.763292	0.875049	STON1-GTF2A1L
ENSG00000068784	185.407	191.468	190.169	-0.0497684	0.272826	-0.182418	0.855255	0.925971	SRBD1
ENSG00000068796	297.753	499.871	456.56	-0.748847	0.236199	-3.17041	0.00152224	0.0151192	KIF2A
ENSG00000068831	487.179	171.74	239.334	1.50507	0.349591	4.30524	1.66804e-05	0.000508742	RASGRP2
ENSG00000068878	1110.38	1727.38	1595.17	-0.637797	0.197459	-3.23002	0.00123783	0.0129908	PSME4
ENSG00000068885	165.272	160.019	161.144	0.0445406	0.290183	0.153492	0.878011	0.937991	IFT80
ENSG00000068903	327.894	276.114	287.21	0.249669	0.218384	1.14326	0.252931	0.467163	SIRT2
ENSG00000068912	342.188	556.786	510.801	-0.704579	0.235292	-2.99449	0.00274904	0.02315	ERLEC1
ENSG00000068971	273.039	216.712	228.782	0.334775	0.301056	1.112	0.266138	0.481891	PPP2R5B
ENSG00000068976	48.0212	31.232	34.8297	0.613346	0.32374	1.89457	0.05815	0.186621	PYGM
ENSG00000069011	17.1066	10.0325	11.5484	0.780609	0.992203	0.786743	0.431432	0.642032	PITX1
ENSG00000069020	1207.34	1353.57	1322.24	-0.1643	0.202247	-0.812376	0.416576	0.630078	MAST4
ENSG00000069122	3482.3	3135.72	3209.99	0.151241	0.362076	0.417706	0.676162	0.820523	ADGRF5
ENSG00000069188	172.448	260.756	241.833	-0.594598	0.395516	-1.50335	0.13275	0.313941	SDK2
ENSG00000069248	482.262	577.888	557.396	-0.262041	0.143625	-1.82448	0.06808	0.206627	NUP133
ENSG00000069275	2406.09	4016.83	3671.67	-0.739777	0.244912	-3.02058	0.00252292	0.0217859	NUCKS1
ENSG00000069329	737.321	883.951	852.53	-0.263376	0.193079	-1.36408	0.172542	0.368579	VPS35
ENSG00000069345	353.701	467.641	443.226	-0.403802	0.267097	-1.51182	0.13058	0.310687	DNAJA2
ENSG00000069399	314.094	560.821	507.951	-0.835641	0.323882	-2.58008	0.00987789	0.0564735	BCL3
ENSG00000069424	735.129	597.038	626.629	0.300603	0.359593	0.835953	0.403181	0.618117	KCNAB2
ENSG00000069431	662.94	675.976	673.183	-0.0283019	0.318054	-0.0889845	0.929094	0.963879	ABCC9
ENSG00000069482	0	4.75403	3.73531	-4.94451	1.66539	-2.96898	0.00298791	0.0245708	GAL
ENSG00000069493	495.728	644.518	612.634	-0.379224	0.431034	-0.879802	0.378967	0.596308	CLEC2D
ENSG00000069509	8.61126	22.81	19.7674	-1.36531	0.491957	-2.77526	0.00551573	0.0378123	FUNDC1
ENSG00000069535	367.215	224.742	255.272	0.707083	0.361052	1.9584	0.0501833	0.17019	MAOB
ENSG00000069667	1346.52	1108.84	1159.77	0.280298	0.309787	0.904811	0.365566	0.584347	RORA
ENSG00000069696	59.4591	28.1025	34.8218	1.08547	0.658811	1.64762	0.0994297	0.261395	DRD4
ENSG00000069702	2152.99	1419.69	1576.82	0.600739	0.314287	1.91143	0.0559488	0.182244	TGFBR3
ENSG00000069764	15.6499	4.41761	6.82453	1.83623	0.876744	2.09438	0.0362264	0.136531	PLA2G10
ENSG00000069812	18.427	22.3917	21.5421	-0.283977	0.693535	-0.409463	0.6822	0.824725	HES2
ENSG00000069849	746.233	1405.24	1264.03	-0.912635	0.281469	-3.2424	0.00118527	0.0125805	ATP1B3
ENSG00000069869	305.202	529.81	481.679	-0.796511	0.313578	-2.54007	0.0110829	0.0609765	NEDD4
ENSG00000069943	190.87	229.132	220.933	-0.265791	0.289642	-0.917653	0.358801	0.577818	PIGB
ENSG00000069956	338.3	689.364	614.136	-1.0273	0.264325	-3.88651	0.000101694	0.00205007	MAPK6
ENSG00000069966	154.979	176.822	172.141	-0.194705	0.217134	-0.896705	0.369876	0.588051	GNB5
ENSG00000069974	448.057	692.476	640.1	-0.629199	0.247766	-2.53949	0.0111016	0.0610409	RAB27A
ENSG00000069998	201.919	227.609	222.104	-0.171806	0.266873	-0.643774	0.519722	0.713532	HDHD5
ENSG00000070010	229.161	387.373	353.471	-0.756885	0.353337	-2.14211	0.032185	0.126028	UFD1
ENSG00000070018	942.883	926.548	930.048	0.0249461	0.304322	0.0819727	0.934668	0.966888	LRP6
ENSG00000070019	25.9696	15.5268	17.7645	0.740379	0.554605	1.33497	0.181887	0.381062	GUCY2C
ENSG00000070031	30.6549	20.7072	22.8388	0.562636	0.526847	1.06793	0.285551	0.503516	SCT
ENSG00000070047	706.605	405.501	470.023	0.80203	0.309845	2.58848	0.00963997	0.0554812	PHRF1
ENSG00000070061	528.594	439.865	458.879	0.264473	0.22159	1.19352	0.232665	0.44543	ELP1
ENSG00000070081	330.846	425.979	405.594	-0.3643	0.313397	-1.16242	0.245064	0.458641	NUCB2
ENSG00000070087	186.959	474.337	412.756	-1.34221	0.337499	-3.97694	6.98074e-05	0.00154632	PFN2
ENSG00000070159	280.453	188.802	208.441	0.570486	0.398711	1.43083	0.15248	0.341643	PTPN3
ENSG00000070182	76.7605	71.5228	72.6452	0.107434	0.46331	0.231884	0.816628	0.905267	SPTB
ENSG00000070190	111.087	124.746	121.819	-0.170416	0.350528	-0.486171	0.626846	0.78811	DAPP1
ENSG00000070193	55.3609	26.267	32.5014	1.07471	0.668611	1.60738	0.107972	0.275109	FGF10
ENSG00000070214	1360.68	2041.39	1895.53	-0.585795	0.27506	-2.1297	0.0331964	0.128992	SLC44A1
ENSG00000070269	250.123	256.581	255.197	-0.0354494	0.22139	-0.160122	0.872785	0.935027	TMEM260
ENSG00000070366	502.328	407.167	427.558	0.30264	0.179699	1.68415	0.0921534	0.249553	SMG6
ENSG00000070367	604.304	900.326	836.893	-0.575603	0.272199	-2.11464	0.0344606	0.131957	EXOC5
ENSG00000070371	172.613	285.564	261.36	-0.727551	0.347297	-2.0949	0.0361801	0.136392	CLTCL1
ENSG00000070388	6.62509	2.24845	3.1863	1.57638	1.01417	1.55435	0.1201	0.294108	FGF22
ENSG00000070404	587.616	711.851	685.23	-0.276757	0.293393	-0.943297	0.345529	0.564928	FSTL3
ENSG00000070413	1138.08	806.18	877.301	0.497414	0.256863	1.9365	0.0528068	0.175477	DGCR2
ENSG00000070423	150.045	178.804	172.642	-0.245483	0.257146	-0.954643	0.339758	0.559397	RNF126
ENSG00000070444	362.798	305.499	317.777	0.250431	0.235485	1.06347	0.28757	0.505883	MNT
ENSG00000070476	789.056	544.542	596.938	0.535632	0.252008	2.12546	0.0335486	0.129734	ZXDC
ENSG00000070495	183.341	211.178	205.213	-0.203488	0.44077	-0.461666	0.644321	0.799907	JMJD6
ENSG00000070501	136.833	227.909	208.393	-0.736575	0.31278	-2.35493	0.0185263	0.087011	POLB
ENSG00000070526	59.8455	71.3963	68.9211	-0.257148	0.616714	-0.416965	0.676704	0.820826	ST6GALNAC1
ENSG00000070540	185.244	412.878	364.1	-1.15434	0.254706	-4.53205	5.84145e-06	0.000228623	WIPI1
ENSG00000070601	7.0501	1.15612	2.41912	2.658	1.18885	2.23578	0.0253662	0.107502	FRMPD1
ENSG00000070610	560.356	306.08	360.568	0.874106	0.226016	3.86746	0.000109977	0.00217787	GBA2
ENSG00000070614	2348.01	1379.53	1587.06	0.767031	0.296718	2.58504	0.00973663	0.0559136	NDST1
ENSG00000070669	142.289	230.397	211.516	-0.69559	0.532209	-1.30699	0.191218	0.39344	ASNS
ENSG00000070718	305.97	364.222	351.74	-0.252508	0.302288	-0.835324	0.403535	0.618473	AP3M2
ENSG00000070729	0.182596	3.31704	2.64538	-3.46347	1.9521	-1.77423	0.0760247	0.221561	CNGB1
ENSG00000070731	87.7597	36.3115	47.3361	1.27691	0.337986	3.77798	0.000158107	0.00289059	ST6GALNAC2
ENSG00000070748	0.730383	0	0.156511	1.99624	3.68173	0.542202	0.587679	1	CHAT
ENSG00000070756	2610.94	4801.12	4331.79	-0.878617	0.232963	-3.77148	0.000162282	0.00294803	PABPC1
ENSG00000070759	100.126	80.4431	84.6609	0.315042	0.38239	0.823875	0.41001	0.624473	TESK2
ENSG00000070761	75.3716	61.5558	64.5164	0.290315	0.361686	0.802673	0.422164	0.634514	CFAP20
ENSG00000070770	520.95	853.996	782.629	-0.714348	0.237807	-3.0039	0.00266547	0.0226762	CSNK2A2
ENSG00000070778	897.422	327.738	449.813	1.45369	0.263479	5.51729	3.44266e-08	3.83951e-06	PTPN21
ENSG00000070785	118.781	147.533	141.372	-0.317162	0.309597	-1.02444	0.305629	0.525382	EIF2B3
ENSG00000070808	60.7028	51.2057	53.2408	0.243877	0.623879	0.390905	0.695868	0.833161	CAMK2A
ENSG00000070814	539.586	352.716	392.759	0.613238	0.345909	1.77283	0.0762569	0.22192	TCOF1
ENSG00000070831	1539.38	2203.6	2061.27	-0.517454	0.233177	-2.21915	0.0264766	0.110671	CDC42
ENSG00000070882	440.477	391.945	402.345	0.167909	0.264704	0.63433	0.525866	0.717488	OSBPL3
ENSG00000070886	0.365191	0.625194	0.569479	-0.503701	2.44561	-0.205961	0.836821	1	EPHA8
ENSG00000070915	2.8862	1.68456	1.94206	0.813393	1.42685	0.570061	0.568636	1	SLC12A3
ENSG00000070950	136.973	185.173	174.845	-0.44038	0.253607	-1.73647	0.0824814	0.233252	RAD18
ENSG00000070961	738.406	1091.73	1016.02	-0.564216	0.244392	-2.30865	0.020963	0.0949805	ATP2B1
ENSG00000070985	14.2753	1.18477	3.98989	3.58254	1.07629	3.32861	0.000872801	0.0100029	TRPM5
ENSG00000071051	327.474	383.379	371.4	-0.226669	0.234594	-0.966219	0.333935	0.553316	NCK2
ENSG00000071054	1081.39	2299.83	2038.74	-1.08943	0.227055	-4.79809	1.60188e-06	8.4978e-05	MAP4K4
ENSG00000071073	1007.73	1185.23	1147.19	-0.234181	0.255678	-0.915923	0.359707	0.578585	MGAT4A
ENSG00000071082	494.98	943.139	847.105	-0.930486	0.366329	-2.54003	0.0110844	0.0609765	RPL31
ENSG00000071127	1407.44	2038.31	1903.13	-0.534477	0.195506	-2.73382	0.00626037	0.0412518	WDR1
ENSG00000071189	955.373	1201.23	1148.55	-0.331007	0.218555	-1.51453	0.129892	0.309634	SNX13
ENSG00000071205	752.794	632.421	658.215	0.251189	0.23654	1.06193	0.288268	0.506831	ARHGAP10
ENSG00000071242	1469.99	1343.21	1370.38	0.130496	0.216238	0.603482	0.546188	0.732948	RPS6KA2
ENSG00000071243	107.902	117.205	115.212	-0.119672	0.383589	-0.311981	0.755055	0.870727	ING3
ENSG00000071246	472.956	259.577	305.301	0.865608	0.383238	2.25867	0.0239039	0.103248	VASH1
ENSG00000071282	1178.26	860.423	928.532	0.453772	0.273824	1.65717	0.0974855	0.258352	LMCD1
ENSG00000071462	267.512	320.352	309.029	-0.256754	0.218356	-1.17585	0.239654	0.452903	BUD23
ENSG00000071537	1301.16	2316.42	2098.86	-0.832689	0.211931	-3.92905	8.52804e-05	0.00179843	SEL1L
ENSG00000071539	19.4971	28.4873	26.5609	-0.543044	0.508965	-1.06696	0.285991	0.504054	TRIP13
ENSG00000071553	610.32	841.498	791.96	-0.46237	0.203032	-2.27732	0.022767	0.100092	ATP6AP1
ENSG00000071564	370.976	414.933	405.514	-0.161313	0.329806	-0.489116	0.624759	0.786643	TCF3
ENSG00000071575	736.156	923.513	883.365	-0.32721	0.241886	-1.35274	0.176137	0.372884	TRIB2
ENSG00000071626	953.862	1171.87	1125.15	-0.296223	0.187738	-1.57785	0.1146	0.285983	DAZAP1
ENSG00000071655	381.118	362.829	366.748	0.0709791	0.368613	0.192557	0.847306	0.921967	MBD3
ENSG00000071677	1.60756	0	0.344478	3.09159	3.19477	0.967703	0.333193	1	PRLH
ENSG00000071794	271.907	375.709	353.465	-0.468484	0.322577	-1.45232	0.146414	0.333451	HLTF
ENSG00000071859	109.076	132.992	127.867	-0.284113	0.377557	-0.752503	0.451749	0.659343	FAM50A
ENSG00000071889	191.898	187.754	188.642	0.0352842	0.194885	0.181052	0.856327	0.926262	FAM3A
ENSG00000071894	703.273	499.464	543.137	0.493749	0.32961	1.49798	0.134139	0.315794	CPSF1
ENSG00000071909	11.0355	13.9546	13.3291	-0.34864	0.786926	-0.44304	0.657737	0.808351	MYO3B
ENSG00000071967	3641.57	3591.53	3602.25	0.0198203	0.359218	0.0551763	0.955998	0.979685	CYBRD1
ENSG00000071991	55.4624	36.5102	40.5714	0.610456	0.495865	1.23109	0.218288	0.42868	CDH19
ENSG00000071994	232.413	287.895	276.006	-0.310449	0.233217	-1.33116	0.183137	0.382608	PDCD2
ENSG00000072041	2.87396	6.10069	5.40924	-1.04973	0.931141	-1.12736	0.259591	0.474189	SLC6A15
ENSG00000072042	144.921	271.152	244.103	-0.902438	0.225433	-4.00313	6.25107e-05	0.00142554	RDH11
ENSG00000072062	405.005	541.186	512.004	-0.417345	0.213026	-1.95913	0.0500981	0.169979	PRKACA
ENSG00000072071	683.923	417.067	474.25	0.713781	0.345008	2.06888	0.038557	0.142582	ADGRL1
ENSG00000072080	0.912979	0.344934	0.466658	1.29616	2.7162	0.477196	0.633223	1	SPP2
ENSG00000072110	1235.87	2597.87	2306.01	-1.07155	0.250442	-4.27862	1.88051e-05	0.000559834	ACTN1
ENSG00000072121	973.425	840.648	869.1	0.211566	0.221304	0.955996	0.339074	0.558611	ZFYVE26
ENSG00000072133	47.9081	32.4545	35.766	0.56209	0.459541	1.22316	0.221271	0.432151	RPS6KA6
ENSG00000072134	664.598	440.877	488.817	0.592462	0.176109	3.36418	0.000767702	0.00910972	EPN2
ENSG00000072135	592.837	373.014	420.119	0.669169	0.209323	3.19683	0.00138947	0.014171	PTPN18
ENSG00000072163	1797.03	683.752	922.312	1.39446	0.301046	4.63204	3.62076e-06	0.000157299	LIMS2
ENSG00000072182	6.64818	4.77918	5.17968	0.521576	0.855651	0.609566	0.542149	0.730291	ASIC4
ENSG00000072195	462.908	236.986	285.398	0.965661	0.455255	2.12114	0.0339096	0.13077	SPEG
ENSG00000072201	79.4629	26.6366	37.9566	1.5753	0.361777	4.35434	1.33471e-05	0.000426822	LNX1
ENSG00000072210	1072.9	676.172	761.185	0.666016	0.246685	2.69987	0.00693666	0.0441604	ALDH3A2
ENSG00000072274	2093.63	4907.7	4304.68	-1.22912	0.412754	-2.97785	0.00290277	0.0240471	TFRC
ENSG00000072310	743.951	889.725	858.488	-0.257741	0.322451	-0.79932	0.424105	0.636398	SREBF1
ENSG00000072315	14.6297	20.5397	19.2733	-0.486012	0.799364	-0.607998	0.543189	0.73097	TRPC5
ENSG00000072364	2031.63	3322.92	3046.22	-0.709937	0.240397	-2.95318	0.00314516	0.0254899	AFF4
ENSG00000072401	120.381	314.993	273.29	-1.39038	0.282782	-4.91678	8.79796e-07	5.24532e-05	UBE2D1
ENSG00000072415	476.331	474.35	474.774	0.00565082	0.227795	0.0248066	0.980209	0.991379	MPP5
ENSG00000072422	260.396	241.781	245.77	0.104905	0.266474	0.393678	0.693819	0.832129	RHOBTB1
ENSG00000072501	674.32	750.307	734.024	-0.155861	0.167151	-0.932457	0.3511	0.570087	SMC1A
ENSG00000072506	73.0565	126.12	114.749	-0.787074	0.289866	-2.71531	0.00662145	0.0427761	HSD17B10
ENSG00000072518	694.704	495.765	538.395	0.487226	0.264891	1.83935	0.0658642	0.201842	MARK2
ENSG00000072571	5.57709	25.8356	21.4945	-2.16885	0.788729	-2.74981	0.00596305	0.0399264	HMMR
ENSG00000072609	756.946	897.011	866.997	-0.244447	0.228032	-1.07199	0.283725	0.501489	CHFR
ENSG00000072657	160.239	52.3957	75.505	1.61558	0.518695	3.1147	0.0018413	0.0173649	TRHDE
ENSG00000072682	432.742	526.471	506.386	-0.283298	0.3759	-0.753653	0.451057	0.658944	P4HA2
ENSG00000072694	120.215	105.819	108.904	0.185965	0.60353	0.308128	0.757985	0.872143	FCGR2B
ENSG00000072736	729.617	579.76	611.872	0.331726	0.221407	1.49826	0.134065	0.315752	NFATC3
ENSG00000072756	226.309	269.601	260.324	-0.253751	0.238422	-1.06429	0.287195	0.505501	TRNT1
ENSG00000072778	1083.27	1144.21	1131.15	-0.0786994	0.302574	-0.2601	0.794787	0.891595	ACADVL
ENSG00000072786	895.617	821.551	837.422	0.125317	0.221806	0.564985	0.572084	0.749702	STK10
ENSG00000072803	646.712	795.913	763.941	-0.301127	0.170481	-1.76634	0.0773386	0.224021	FBXW11
ENSG00000072818	371.983	290.311	307.812	0.358558	0.401974	0.891992	0.372397	0.590038	ACAP1
ENSG00000072832	165.637	177.579	175.02	-0.0958001	0.318976	-0.300336	0.763921	0.875512	CRMP1
ENSG00000072840	550.854	404.892	436.169	0.443943	0.308486	1.4391	0.150122	0.338695	EVC
ENSG00000072849	222.81	313.033	293.7	-0.490051	0.214571	-2.28386	0.0223795	0.0988736	DERL2
ENSG00000072858	204.344	163.408	172.18	0.322686	0.397423	0.811946	0.416823	0.630239	SIDT1
ENSG00000072864	238.049	213.912	219.085	0.157079	0.19748	0.795418	0.42637	0.638004	NDE1
ENSG00000072952	434.945	681.683	628.81	-0.647815	0.322915	-2.00615	0.0448403	0.157602	MRVI1
ENSG00000072954	57.3126	46.3287	48.6824	0.320051	0.34791	0.919923	0.357613	0.576569	TMEM38A
ENSG00000072958	387.807	389.727	389.315	-0.00759724	0.2204	-0.0344703	0.972502	0.987569	AP1M1
ENSG00000073008	348.13	332.203	335.616	0.0674193	0.32903	0.204903	0.837648	0.917186	PVR
ENSG00000073050	76.482	66.9736	69.0111	0.202523	0.251096	0.806559	0.41992	0.632661	XRCC1
ENSG00000073060	593.603	482.667	506.439	0.779856	0.310786	2.5093	0.0120969	0.0646429	SCARB1
ENSG00000073067	30.1012	6.46177	11.5274	2.21819	0.908834	2.4407	0.0146588	0.0739937	CYP2W1
ENSG00000073111	50.5434	102.251	91.1709	-1.0175	0.365592	-2.78317	0.00538309	0.0371869	MCM2
ENSG00000073146	22.7591	16.4902	17.8335	0.461219	0.572314	0.805886	0.420309	0.633063	MOV10L1
ENSG00000073150	44.2888	27.7265	31.2756	0.687461	0.467316	1.47108	0.141268	0.325636	PANX2
ENSG00000073169	252.295	175.437	191.907	0.5262	0.281569	1.86881	0.0616486	0.193962	SELENOO
ENSG00000073282	77.4971	83.7653	82.4221	-0.112244	0.749273	-0.149804	0.88092	0.939824	TP63
ENSG00000073331	429.21	632.108	588.63	-0.558988	0.304035	-1.83856	0.0659792	0.202112	ALPK1
ENSG00000073350	628.751	309.796	378.144	1.02187	0.430715	2.3725	0.017668	0.0842688	LLGL2
ENSG00000073417	578.676	741.802	706.847	-0.356841	0.21283	-1.67665	0.093611	0.252067	PDE8A
ENSG00000073464	178.728	98.8975	116.004	0.851164	0.230947	3.68554	0.000228216	0.00382642	CLCN4
ENSG00000073536	54.2514	85.5015	78.8051	-0.66084	0.417735	-1.58196	0.113659	0.284331	NLE1
ENSG00000073578	439.89	479.576	471.072	-0.124208	0.231734	-0.535994	0.591963	0.764135	SDHA
ENSG00000073584	228.184	272.128	262.711	-0.25494	0.22077	-1.15477	0.248183	0.462038	SMARCE1
ENSG00000073598	2.31369	0.464086	0.86043	2.2803	2.05485	1.10972	0.267121	1	FNDC8
ENSG00000073605	259.39	284.138	278.835	-0.132142	0.321016	-0.411637	0.680606	0.823553	GSDMB
ENSG00000073614	1486.5	1378.92	1401.97	0.107626	0.152796	0.704374	0.4812	0.683504	KDM5A
ENSG00000073670	15.8416	17.0433	16.7858	-0.0774159	0.663684	-0.116646	0.907141	0.953315	ADAM11
ENSG00000073711	260.415	211.111	221.676	0.301236	0.171929	1.75209	0.0797579	0.228519	PPP2R3A
ENSG00000073712	823.851	1316.47	1210.91	-0.676488	0.321791	-2.10226	0.0355304	0.134564	FERMT2
ENSG00000073734	1.09557	1.16349	1.14894	0.00506313	1.92828	0.00262572	0.997905	1	ABCB11
ENSG00000073737	72.5623	88.8311	85.3449	-0.280924	0.345986	-0.811952	0.416819	0.630239	DHRS9
ENSG00000073754	32.391	2.68327	9.04921	3.57119	0.926836	3.85309	0.000116634	0.00227362	CD5L
ENSG00000073756	495.527	731.811	681.178	-0.562483	0.9459	-0.594654	0.552075	0.737089	PTGS2
ENSG00000073792	219.212	277.455	264.974	-0.338364	0.341612	-0.990492	0.321934	0.542045	IGF2BP2
ENSG00000073803	302.575	294.936	296.573	0.0367119	0.209274	0.175425	0.860746	0.928701	MAP3K13
ENSG00000073849	1121.89	855.686	912.73	0.390565	0.40917	0.954531	0.339815	0.559397	ST6GAL1
ENSG00000073861	100.478	28.1285	43.6319	1.83747	0.388315	4.7319	2.22425e-06	0.000108158	TBX21
ENSG00000073910	1247.39	667.162	791.497	0.903038	0.285984	3.15765	0.00159046	0.0155964	FRY
ENSG00000073921	1717.71	3675.93	3256.31	-1.09794	0.234267	-4.68669	2.77654e-06	0.00012807	PICALM
ENSG00000073969	198.19	386.589	346.218	-0.970158	0.241691	-4.01404	5.96882e-05	0.00138084	NSF
ENSG00000074047	109.661	220.24	196.544	-1.00453	0.483082	-2.07942	0.0375788	0.139911	GLI2
ENSG00000074054	1153.67	1336.83	1297.58	-0.21267	0.162607	-1.30788	0.190914	0.393007	CLASP1
ENSG00000074071	82.6479	100.284	96.5046	-0.274251	0.349264	-0.785226	0.432321	0.642577	MRPS34
ENSG00000074181	3011.55	4674.48	4318.14	-0.634219	0.308737	-2.05424	0.0399527	0.145985	NOTCH3
ENSG00000074201	311.074	352.683	343.767	-0.181832	0.256196	-0.709737	0.477867	0.680517	CLNS1A
ENSG00000074211	7.47802	3.8501	4.62751	0.927745	0.968653	0.957769	0.338179	0.557726	PPP2R2C
ENSG00000074219	395.999	399.642	398.862	-0.0122037	0.289717	-0.0421227	0.966401	0.984629	TEAD2
ENSG00000074266	157.071	224.271	209.871	-0.516985	0.235061	-2.19936	0.0278521	0.114582	EED
ENSG00000074276	15.0152	10.5001	11.4676	0.517543	0.778216	0.665038	0.506026	0.702424	CDHR2
ENSG00000074317	0.718372	0.149131	0.271111	1.42123	3.12404	0.454935	0.649156	1	SNCB
ENSG00000074319	229.78	332.197	310.25	-0.532337	0.265477	-2.00521	0.044941	0.157783	TSG101
ENSG00000074356	775.108	853.913	837.026	-0.139376	0.177846	-0.783686	0.433224	0.643455	NCBP3
ENSG00000074370	936.747	594.845	668.11	0.655621	0.368781	1.77781	0.0754358	0.22059	ATP2A3
ENSG00000074410	64.7809	268.508	224.853	-2.04998	0.610259	-3.3592	0.000781688	0.00920814	CA12
ENSG00000074416	1397.17	879.343	990.307	0.66839	0.265631	2.51624	0.0118616	0.0636736	MGLL
ENSG00000074527	820.996	375.934	471.304	1.12725	0.43759	2.57604	0.00999382	0.0568881	NTN4
ENSG00000074582	109.692	81.1332	87.253	0.432719	0.383877	1.12723	0.259644	0.474225	BCS1L
ENSG00000074590	599.038	692.924	672.806	-0.211074	0.398709	-0.529393	0.596533	0.766595	NUAK1
ENSG00000074603	661.999	1002.09	929.216	-0.598938	0.186164	-3.21727	0.00129417	0.0134188	DPP8
ENSG00000074621	261.855	167.271	187.539	0.645768	0.255819	2.52431	0.0115924	0.0626776	SLC24A1
ENSG00000074657	928.522	1022.62	1002.45	-0.139478	0.27473	-0.507691	0.61167	0.776697	ZNF532
ENSG00000074660	656.632	449.011	493.501	0.547935	0.284161	1.92826	0.0538233	0.177435	SCARF1
ENSG00000074695	819.572	1980.78	1731.95	-1.27394	0.267994	-4.75359	1.99837e-06	9.91095e-05	LMAN1
ENSG00000074696	273.053	474.054	430.983	-0.797342	0.272212	-2.92912	0.00339921	0.0268689	HACD3
ENSG00000074706	157.419	143.259	146.293	0.135191	0.382715	0.353241	0.723908	0.850622	IPCEF1
ENSG00000074755	1759.26	1502.49	1557.51	0.227725	0.229596	0.99185	0.32127	0.541383	ZZEF1
ENSG00000074771	0	0.755507	0.593613	-2.26997	3.52097	-0.6447	0.519122	1	NOX3
ENSG00000074800	1172.88	3567.63	3054.47	-1.60509	0.301031	-5.33198	9.71491e-08	8.85281e-06	ENO1
ENSG00000074803	5.61336	7.30715	6.94419	-0.327	1.06929	-0.305811	0.759749	0.873131	SLC12A1
ENSG00000074842	123.242	260.026	230.715	-1.07757	0.348538	-3.0917	0.00199014	0.0183366	MYDGF
ENSG00000074855	241.083	137.031	159.328	0.815794	0.402649	2.02607	0.0427579	0.152823	ANO8
ENSG00000074935	177.817	270.495	250.635	-0.604722	0.458279	-1.31955	0.186985	0.387672	TUBE1
ENSG00000074964	581.703	488.15	508.197	0.252551	0.282131	0.895156	0.370704	0.588936	ARHGEF10L
ENSG00000074966	92.9851	46.2557	56.2691	1.00236	0.375533	2.66918	0.00760368	0.0471251	TXK
ENSG00000075035	45.506	7.68755	15.7915	2.55725	0.719116	3.5561	0.0003764	0.00545076	WSCD2
ENSG00000075043	1.77815	0.363138	0.666354	2.17869	1.90776	1.14201	0.253448	1	KCNQ2
ENSG00000075073	24.7979	9.10762	12.4698	1.44596	0.63335	2.28304	0.0224283	0.0989908	TACR2
ENSG00000075089	94.1016	131.912	123.81	-0.486539	0.287116	-1.69458	0.0901559	0.245987	ACTR6
ENSG00000075131	32.3611	42.9937	40.7153	-0.40308	0.400422	-1.00664	0.314109	0.533843	TIPIN
ENSG00000075142	327.794	379.736	368.605	-0.215695	0.24586	-0.877308	0.380319	0.597125	SRI
ENSG00000075151	632.195	1069	975.396	-0.757261	0.207277	-3.65337	0.000258816	0.00418003	EIF4G3
ENSG00000075188	72.2051	100.197	94.1984	-0.481065	0.289327	-1.66271	0.0963713	0.256771	NUP37
ENSG00000075213	105.554	212.246	189.383	-1.00909	0.368339	-2.73956	0.00615223	0.0408031	SEMA3A
ENSG00000075218	8.91709	42.0363	34.9393	-2.24166	0.701653	-3.19482	0.00139917	0.0142439	GTSE1
ENSG00000075223	485.985	951.662	851.874	-0.969555	0.456379	-2.12445	0.0336325	0.129945	SEMA3C
ENSG00000075234	238.061	239.796	239.425	-0.0119183	0.213549	-0.0558104	0.955493	0.979452	TTC38
ENSG00000075239	254.581	290.279	282.63	-0.189311	0.251699	-0.752133	0.451971	0.659362	ACAT1
ENSG00000075240	421.567	439.15	435.382	-0.058649	0.297541	-0.197112	0.84374	0.920396	GRAMD4
ENSG00000075275	1657.92	728.996	928.051	1.18516	0.420194	2.82052	0.00479464	0.0343282	CELSR1
ENSG00000075290	6.23518	7.53998	7.26038	-0.275336	1.314	-0.209539	0.834027	0.914741	WNT8B
ENSG00000075292	1565.92	1827.54	1771.48	-0.222683	0.252947	-0.880355	0.378667	0.595959	ZNF638
ENSG00000075303	133.609	233.265	211.91	-0.804297	0.352172	-2.28382	0.0223823	0.0988736	SLC25A40
ENSG00000075336	62.1452	62.1701	62.1647	-0.00515583	0.311997	-0.0165252	0.986815	0.994445	TIMM21
ENSG00000075340	50.6284	84.6844	77.3867	-0.74299	0.578276	-1.28484	0.198849	0.404007	ADD2
ENSG00000075391	1367.13	973.066	1057.51	0.490469	0.198646	2.46907	0.0135466	0.0698099	RASAL2
ENSG00000075399	190.334	179.71	181.986	0.0821828	0.430384	0.190952	0.848563	0.92238	VPS9D1
ENSG00000075407	317.596	276.596	285.382	0.199055	0.244336	0.814677	0.415257	0.628804	ZNF37A
ENSG00000075413	1245.99	1344.28	1323.22	-0.108845	0.205005	-0.530936	0.595463	0.766186	MARK3
ENSG00000075415	1334.55	2238.3	2044.64	-0.746502	0.203353	-3.67096	0.000241639	0.00398003	SLC25A3
ENSG00000075420	1688.26	3661.65	3238.78	-1.11712	0.223593	-4.99623	5.84619e-07	3.80971e-05	FNDC3B
ENSG00000075426	2453.16	4293.33	3899.01	-0.80736	0.259828	-3.10729	0.00188813	0.0176875	FOSL2
ENSG00000075461	141.978	11.7054	39.621	3.61294	0.449606	8.03579	9.29789e-16	9.92528e-13	CACNG4
ENSG00000075539	2149.6	1902.08	1955.12	0.176519	0.263922	0.668829	0.503605	0.700836	FRYL
ENSG00000075568	792.358	890.265	869.285	-0.168141	0.190541	-0.88244	0.377539	0.594868	TMEM131
ENSG00000075618	422.87	831.614	744.026	-0.975646	0.497016	-1.96301	0.0496452	0.168953	FSCN1
ENSG00000075624	17673	29377.7	26869.6	-0.733152	0.220602	-3.32342	0.000889222	0.0101392	ACTB
ENSG00000075643	36.3293	94.0145	81.6534	-1.36951	0.488408	-2.80404	0.0050467	0.0355309	MOCOS
ENSG00000075651	330.635	387.376	375.218	-0.229158	0.213324	-1.07422	0.282722	0.500417	PLD1
ENSG00000075673	33.508	29.3782	30.2632	0.189087	1.18769	0.159206	0.873507	0.935371	ATP12A
ENSG00000075702	36.7062	67.8068	61.1424	-0.874424	0.429415	-2.03631	0.0417189	0.150187	WDR62
ENSG00000075711	721.105	848.392	821.116	-0.236534	0.180311	-1.31181	0.189583	0.391046	DLG1
ENSG00000075785	759.095	1228.09	1127.59	-0.69423	0.279544	-2.48344	0.0130121	0.067946	RAB7A
ENSG00000075790	381.078	559.8	521.503	-0.555075	0.31083	-1.78578	0.0741341	0.218173	BCAP29
ENSG00000075826	233.949	170.54	184.127	0.458629	0.310167	1.47865	0.139234	0.323053	SEC31B
ENSG00000075856	376.867	497.561	471.698	-0.399182	0.167663	-2.38085	0.0172726	0.08293	SART3
ENSG00000075884	210.821	267.802	255.592	-0.345204	0.33972	-1.01614	0.309561	0.529203	ARHGAP15
ENSG00000075886	8.98682	11.46	10.93	-0.316834	0.620236	-0.510829	0.609471	0.775574	TUBA3D
ENSG00000075891	0.365191	0.192926	0.22984	0.676783	3.73521	0.18119	0.856218	1	PAX2
ENSG00000075914	154.218	156.8	156.247	-0.0251608	0.239449	-0.105078	0.916314	0.95828	EXOSC7
ENSG00000075945	293.962	345.612	334.544	-0.234389	0.274379	-0.854255	0.392964	0.609475	KIFAP3
ENSG00000075975	184.673	236.915	225.72	-0.363105	0.239644	-1.51518	0.129726	0.3095	MKRN2
ENSG00000076003	132.155	291.291	257.191	-1.1448	0.247268	-4.62981	3.65993e-06	0.000158694	MCM6
ENSG00000076043	197.924	367.927	331.498	-0.897007	0.275743	-3.25306	0.00114171	0.0122621	REXO2
ENSG00000076053	176.475	277.607	255.936	-0.655457	0.368898	-1.7768	0.075601	0.220854	RBM7
ENSG00000076067	2546.44	1958.58	2084.55	0.378792	0.21487	1.76289	0.0779189	0.225193	RBMS2
ENSG00000076108	1816.35	1640.13	1677.89	0.147559	0.204585	0.721259	0.47075	0.675455	BAZ2A
ENSG00000076201	528.949	420.071	443.402	0.332827	0.256985	1.29512	0.195277	0.399082	PTPN23
ENSG00000076242	305.885	315.325	313.302	-0.0465563	0.177932	-0.261652	0.79359	0.890831	MLH1
ENSG00000076248	104.808	118.38	115.471	-0.178276	0.337472	-0.528269	0.597313	0.766849	UNG
ENSG00000076258	59.4002	38.8017	43.2157	0.608911	0.53283	1.14279	0.253127	0.467332	FMO4
ENSG00000076321	203.33	261.674	249.172	-0.365898	0.223401	-1.63786	0.101451	0.264693	KLHL20
ENSG00000076344	151.341	41.7917	65.2666	1.85347	0.469594	3.94697	7.91458e-05	0.0017027	RGS11
ENSG00000076351	73.2709	51.2111	55.9382	0.518449	0.346066	1.49812	0.134101	0.315786	SLC46A1
ENSG00000076356	1662.58	1048.95	1180.45	0.664472	0.302769	2.19465	0.0281887	0.115473	PLXNA2
ENSG00000076382	25.7467	57.5485	50.7338	-1.15358	0.505944	-2.28005	0.0226046	0.0995535	SPAG5
ENSG00000076513	666.312	917.986	864.056	-0.462359	0.247291	-1.86969	0.0615264	0.193852	ANKRD13A
ENSG00000076554	240.013	223.7	227.196	0.101553	0.365428	0.277902	0.781088	0.885015	TPD52
ENSG00000076555	1223.4	349.443	536.72	1.80793	0.382349	4.72848	2.26207e-06	0.000109522	ACACB
ENSG00000076604	260.275	213.775	223.739	0.283754	0.313878	0.904027	0.365981	0.584636	TRAF4
ENSG00000076641	1539.54	1588.61	1578.1	-0.0455295	0.244744	-0.186029	0.852422	0.92437	PAG1
ENSG00000076650	97.3664	89.1658	90.9231	0.136941	0.248392	0.55131	0.581421	0.756147	GPATCH1
ENSG00000076662	16.1486	13.6307	14.1702	0.269381	0.474199	0.568077	0.569983	0.748462	ICAM3
ENSG00000076685	533.687	871.035	798.746	-0.706828	0.242991	-2.90887	0.00362742	0.0280787	NT5C2
ENSG00000076706	958.838	1550.85	1423.99	-0.693651	0.341363	-2.032	0.0421536	0.151314	MCAM
ENSG00000076716	432.608	526.804	506.619	-0.284764	0.26123	-1.09009	0.275675	0.492728	GPC4
ENSG00000076770	368.927	439.802	424.615	-0.254729	0.309408	-0.823278	0.41035	0.62458	MBNL3
ENSG00000076826	180.558	52.534	79.9676	1.78579	0.531383	3.36064	0.000777619	0.00917468	CAMSAP3
ENSG00000076864	252.773	126.694	153.711	0.998195	0.619488	1.61132	0.107109	0.273993	RAP1GAP
ENSG00000076924	250.991	210.759	219.38	0.255403	0.204598	1.24832	0.211915	0.42062	XAB2
ENSG00000076928	2043.46	1128.07	1324.23	0.857566	0.298722	2.87079	0.00409453	0.0304867	ARHGEF1
ENSG00000076944	273.253	252.307	256.796	0.118029	0.416405	0.283447	0.776834	0.882362	STXBP2
ENSG00000076984	275.034	254.399	258.821	0.116321	0.242604	0.479468	0.631606	0.791741	MAP2K7
ENSG00000077009	1.26639	1.16144	1.18393	0.170002	1.87982	0.090435	0.927942	1	NMRK2
ENSG00000077044	856.869	854.996	855.397	0.00373432	0.302781	0.0123334	0.99016	0.996338	DGKD
ENSG00000077063	100.266	86.3265	89.3137	0.22072	0.319506	0.690816	0.489681	0.690389	CTTNBP2
ENSG00000077080	0.365191	0.153812	0.199108	0.676783	3.73521	0.18119	0.856218	1	ACTL6B
ENSG00000077092	137.262	135.91	136.2	0.011224	0.421065	0.0266563	0.978734	0.99059	RARB
ENSG00000077097	795.495	1113.14	1045.07	-0.484498	0.218179	-2.22065	0.026375	0.110372	TOP2B
ENSG00000077147	1502.57	2477.83	2268.85	-0.721977	0.21934	-3.29159	0.000996244	0.0110558	TM9SF3
ENSG00000077150	401.699	469.819	455.222	-0.225685	0.260569	-0.866122	0.386423	0.602618	NFKB2
ENSG00000077152	6.77189	14.5151	12.8558	-1.11571	0.667216	-1.67218	0.0944883	0.253306	UBE2T
ENSG00000077157	2585.17	1746.7	1926.38	0.565716	0.210431	2.68837	0.00718019	0.0453915	PPP1R12B
ENSG00000077232	707.674	1217.7	1108.41	-0.783511	0.251119	-3.12008	0.00180801	0.0171363	DNAJC10
ENSG00000077235	855.328	796.215	808.882	0.103207	0.193052	0.534605	0.592923	0.764568	GTF3C1
ENSG00000077238	1206.22	1558.78	1483.23	-0.369786	0.256802	-1.43997	0.149877	0.338382	IL4R
ENSG00000077254	766.301	1036.93	978.938	-0.437107	0.228754	-1.91082	0.0560276	0.182421	USP33
ENSG00000077264	51.7715	54.7531	54.1142	-0.0756657	0.531018	-0.142492	0.886692	0.943154	PAK3
ENSG00000077274	13.0777	4.62748	6.43825	1.48507	0.983216	1.51042	0.130936	0.311196	CAPN6
ENSG00000077279	2.86171	0.295754	0.845602	3.13986	1.90253	1.65036	0.0988698	1	DCX
ENSG00000077312	134.918	146.21	143.791	-0.112432	0.240622	-0.467254	0.640318	0.797223	SNRPA
ENSG00000077327	97.1688	44.323	55.6471	1.1303	0.531002	2.12861	0.0332868	0.129166	SPAG6
ENSG00000077348	40.3253	35.0433	36.1752	0.196996	0.442897	0.44479	0.656471	0.807488	EXOSC5
ENSG00000077380	459.081	598.874	568.919	-0.38387	0.255452	-1.50271	0.132915	0.314118	DYNC1I2
ENSG00000077420	160.749	220.852	207.973	-0.456124	0.334258	-1.36458	0.172384	0.368445	APBB1IP
ENSG00000077454	762.163	505.401	560.422	0.593917	0.317371	1.87137	0.0612942	0.193623	LRCH4
ENSG00000077458	175.888	248.362	232.832	-0.495633	0.297106	-1.6682	0.0952757	0.254655	FAM76B
ENSG00000077463	88.3791	117.584	111.326	-0.407338	0.287048	-1.41906	0.155882	0.346496	SIRT6
ENSG00000077498	3.20288	0.276117	0.903281	3.29211	1.88471	1.74675	0.0806816	1	TYR
ENSG00000077514	147.403	210.021	196.603	-0.509482	0.286375	-1.77907	0.075228	0.220155	POLD3
ENSG00000077522	115.213	30.841	48.9207	1.90422	0.767475	2.48115	0.0130959	0.0682408	ACTN2
ENSG00000077549	1007.6	1722.13	1569.02	-0.77328	0.219646	-3.52057	0.00043062	0.00598463	CAPZB
ENSG00000077585	163.896	289.465	262.557	-0.820519	0.349788	-2.34576	0.0189883	0.0885502	GPR137B
ENSG00000077616	78.3632	71.7713	73.1838	0.127572	0.574566	0.222032	0.824289	0.909176	NAALAD2
ENSG00000077684	669.109	415.734	470.029	0.687484	0.244149	2.81584	0.00486496	0.0346545	JADE1
ENSG00000077713	159.645	182.952	177.958	-0.200513	0.296365	-0.676575	0.498675	0.697264	SLC25A43
ENSG00000077721	319.58	528.318	483.588	-0.726938	0.271215	-2.6803	0.00735556	0.0460714	UBE2A
ENSG00000077782	1046.51	1317.79	1259.66	-0.332092	0.385202	-0.862125	0.388619	0.605103	FGFR1
ENSG00000077935	24.5663	19.939	20.9306	0.299936	0.62434	0.480405	0.630939	0.791257	SMC1B
ENSG00000077942	2669.1	4326.94	3971.69	-0.696992	0.41678	-1.67233	0.0944601	0.25328	FBLN1
ENSG00000077943	1243.41	788.181	885.729	0.657614	0.449216	1.46391	0.143217	0.328521	ITGA8
ENSG00000077984	76.1127	131.306	119.479	-0.787481	0.616092	-1.27819	0.201183	0.406959	CST7
ENSG00000078018	451.001	258.301	299.594	0.804659	0.342206	2.35139	0.0187037	0.087535	MAP2
ENSG00000078043	502.816	770.938	713.483	-0.616422	0.227788	-2.70612	0.00680742	0.0436583	PIAS2
ENSG00000078053	26.6373	48.3801	43.7209	-0.875528	0.520971	-1.68057	0.0928465	0.250553	AMPH
ENSG00000078061	326.199	296.215	302.64	0.140861	0.189566	0.743071	0.457439	0.663913	ARAF
ENSG00000078070	265.454	193.436	208.868	0.458106	0.25257	1.81377	0.0697125	0.209708	MCCC1
ENSG00000078081	834.251	473.961	551.166	0.816003	0.951545	0.857556	0.391138	0.607704	LAMP3
ENSG00000078098	40.2328	683.166	545.395	-4.08378	0.483935	-8.43869	3.20919e-17	4.49627e-14	FAP
ENSG00000078114	1561.24	1098.75	1197.85	0.506366	0.300522	1.68495	0.0919973	0.249251	NEBL
ENSG00000078124	484.78	662.974	624.79	-0.452676	0.263751	-1.7163	0.0861072	0.239725	ACER3
ENSG00000078140	576.089	933.369	856.809	-0.697394	0.251623	-2.77158	0.00557847	0.038184	UBE2K
ENSG00000078142	578.519	641.847	628.277	-0.150197	0.256865	-0.584729	0.55873	0.741522	PIK3C3
ENSG00000078177	422.262	389.027	396.149	0.116823	0.203754	0.573355	0.566404	0.746282	N4BP2
ENSG00000078237	71.2353	150.154	133.243	-1.07967	0.408595	-2.6424	0.00823216	0.0497012	TIGAR
ENSG00000078246	127.161	168.294	159.48	-0.401976	0.311717	-1.28955	0.197206	0.401669	TULP3
ENSG00000078269	201.58	420.134	373.301	-1.0577	0.271826	-3.8911	9.97916e-05	0.00201716	SYNJ2
ENSG00000078295	42.0001	19.0221	23.946	1.14548	0.643251	1.78076	0.0749509	0.219631	ADCY2
ENSG00000078304	1426.34	1831.59	1744.75	-0.361004	0.240679	-1.49994	0.13363	0.31506	PPP2R5C
ENSG00000078328	3.6041	0.461837	1.13518	2.93701	1.69344	1.73434	0.0828576	1	RBFOX1
ENSG00000078369	2062.78	2762.39	2612.47	-0.421502	0.152973	-2.7554	0.00586198	0.0395688	GNB1
ENSG00000078399	1.26639	6.2088	5.14971	-2.12433	1.02801	-2.06645	0.0387857	0.143144	HOXA9
ENSG00000078401	762.107	525.6	576.28	0.536673	0.607842	0.882917	0.377281	0.594639	EDN1
ENSG00000078403	557.34	719.09	684.429	-0.368109	0.205139	-1.79444	0.0727438	0.215558	MLLT10
ENSG00000078487	66.6354	50.5661	54.0095	0.401197	0.461775	0.868815	0.384948	0.600932	ZCWPW1
ENSG00000078549	65.3315	35.0471	41.5367	0.895492	0.603115	1.48478	0.137602	0.320922	ADCYAP1R1
ENSG00000078579	0.182596	0.191368	0.189488	0.134485	3.75369	0.0358273	0.97142	1	FGF20
ENSG00000078589	30.6393	41.8178	39.4224	-0.450255	0.634851	-0.70923	0.478182	0.68077	P2RY10
ENSG00000078596	217.854	257.705	249.166	-0.241844	0.566393	-0.426989	0.669387	0.816392	ITM2A
ENSG00000078618	859.976	1310.54	1213.99	-0.608494	0.190272	-3.19803	0.00138371	0.0141315	NRDC
ENSG00000078668	309.429	448.106	418.39	-0.53494	0.216186	-2.47444	0.0133446	0.0691186	VDAC3
ENSG00000078674	1674.13	1707.01	1699.96	-0.0278826	0.207589	-0.134316	0.893153	0.946478	PCM1
ENSG00000078687	553.28	291.072	347.26	0.927456	0.194171	4.77649	1.78383e-06	9.17158e-05	TNRC6C
ENSG00000078699	531.951	440.286	459.928	0.271829	0.161073	1.68762	0.0914846	0.248402	CBFA2T2
ENSG00000078725	40.8961	12.5456	18.6207	1.70947	0.939023	1.82048	0.0686861	0.207848	BRINP1
ENSG00000078747	800.426	1480.67	1334.9	-0.888181	0.203133	-4.37241	1.22881e-05	0.00039735	ITCH
ENSG00000078795	44.1647	35.3112	37.2084	0.325973	0.498506	0.653901	0.513176	0.708244	PKD2L2
ENSG00000078804	412.875	327.698	345.951	0.335399	0.323707	1.03612	0.300147	0.519607	TP53INP2
ENSG00000078808	868.749	758.269	781.943	0.196815	0.261678	0.752125	0.451976	0.659362	SDF4
ENSG00000078814	260.43	64.0546	106.135	2.02459	0.440439	4.59676	4.29112e-06	0.000179844	MYH7B
ENSG00000078898	39.6617	0.967601	9.2592	5.34876	2.41419	2.21556	0.026722	0.11126	BPIFB2
ENSG00000078900	75.7107	49.7803	55.3368	0.604065	0.597842	1.01041	0.3123	0.532088	TP73
ENSG00000078902	612.105	478.764	507.337	0.354471	0.211141	1.67883	0.0931847	0.251344	TOLLIP
ENSG00000078967	159.204	188.425	182.163	-0.244494	0.292003	-0.837299	0.402425	0.617725	UBE2D4
ENSG00000079101	6.77352	4.37091	4.88576	0.615132	0.810328	0.759115	0.447784	0.655862	CLUL1
ENSG00000079102	588.51	664.191	647.974	-0.175341	0.358424	-0.489201	0.6247	0.786643	RUNX1T1
ENSG00000079112	3.43399	6.01823	5.46446	-0.727258	0.987206	-0.736683	0.461315	0.666493	CDH17
ENSG00000079134	307.663	397.985	378.63	-0.372963	0.19871	-1.87692	0.0605293	0.191922	THOC1
ENSG00000079150	47.707	129.864	112.259	-1.44059	0.503343	-2.86204	0.00420927	0.0311622	FKBP7
ENSG00000079156	208.01	113.611	133.839	0.871736	0.257709	3.38263	0.000717944	0.00872398	OSBPL6
ENSG00000079215	245.393	491.699	438.919	-1.00305	0.489246	-2.05019	0.040346	0.146925	SLC1A3
ENSG00000079246	972.732	1565.37	1438.37	-0.686915	0.18674	-3.67845	0.000234653	0.00389356	XRCC5
ENSG00000079257	67.4207	280.512	234.85	-2.0599	0.491361	-4.19224	2.7621e-05	0.000754178	LXN
ENSG00000079263	89.0508	112.271	107.295	-0.334725	0.413774	-0.808956	0.41854	0.631643	SP140
ENSG00000079277	464.351	602.038	572.534	-0.373931	0.285405	-1.31018	0.190136	0.391897	MKNK1
ENSG00000079308	14975.3	9051.4	10320.8	0.726411	0.251649	2.8866	0.00389431	0.0293836	TNS1
ENSG00000079313	487.824	314.119	351.341	0.636722	0.29737	2.14118	0.0322596	0.126228	REXO1
ENSG00000079332	999.792	1616.12	1484.05	-0.693376	0.203599	-3.40559	0.000660206	0.00819936	SAR1A
ENSG00000079335	308.868	261.257	271.459	0.242398	0.336937	0.719417	0.471884	0.676434	CDC14A
ENSG00000079337	637.178	215.596	305.935	1.56391	0.325079	4.81086	1.5028e-06	8.07873e-05	RAPGEF3
ENSG00000079385	114.57	193.432	176.533	-0.75406	0.509668	-1.47951	0.139003	0.322738	CEACAM1
ENSG00000079387	180.669	256.901	240.565	-0.509653	0.249751	-2.04064	0.0412863	0.149181	SENP1
ENSG00000079393	1.05954	3.79293	3.2072	-1.92501	1.62262	-1.18636	0.235479	0.448326	DUSP13
ENSG00000079432	1296.57	1167.95	1195.51	0.150968	0.278229	0.542603	0.587403	0.760179	CIC
ENSG00000079435	80.3401	44.4705	52.1568	0.855748	0.394781	2.16765	0.0301851	0.120929	LIPE
ENSG00000079459	509.5	610.951	589.212	-0.261643	0.329426	-0.79424	0.427056	0.638512	FDFT1
ENSG00000079462	15.8942	27.7624	25.2192	-0.80954	0.379335	-2.1341	0.0328344	0.127986	PAFAH1B3
ENSG00000079482	553.92	307.251	360.108	0.849866	0.209724	4.05231	5.07148e-05	0.00121851	OPHN1
ENSG00000079557	2.54433	0	0.545213	3.76685	3.24144	1.16209	0.245199	1	AFM
ENSG00000079616	99.4443	92.0885	93.6647	0.112533	0.322974	0.348429	0.727518	0.852953	KIF22
ENSG00000079691	614.08	394.331	441.42	0.639007	0.189547	3.37124	0.000748311	0.00896094	CARMIL1
ENSG00000079739	284.489	312.656	306.62	-0.137423	0.292879	-0.469214	0.638917	0.796319	PGM1
ENSG00000079785	338.143	542.635	498.815	-0.6823	0.247053	-2.76175	0.00574921	0.039102	DDX1
ENSG00000079805	2071.78	2032.54	2040.95	0.0278443	0.235938	0.118015	0.906056	0.952676	DNM2
ENSG00000079819	2268.53	1803.52	1903.16	0.330819	0.247802	1.33501	0.181872	0.381062	EPB41L2
ENSG00000079841	73.8559	27.0988	37.1182	1.45464	0.426508	3.41057	0.000648269	0.00809596	RIMS1
ENSG00000079931	231.63	1294.81	1066.99	-2.48232	0.493416	-5.03088	4.88239e-07	3.26712e-05	MOXD1
ENSG00000079950	1231.11	1067.1	1102.24	0.206033	0.254798	0.808614	0.418737	0.631807	STX7
ENSG00000079974	247.486	166.665	183.984	0.568905	0.263925	2.15555	0.0311186	0.12351	RABL2B
ENSG00000079999	210.836	297.614	279.019	-0.499605	0.22475	-2.22293	0.0262202	0.109947	KEAP1
ENSG00000080007	21.5966	23.5224	23.1097	-0.123	0.512322	-0.240084	0.810265	0.901067	DDX43
ENSG00000080031	1.26639	4.50581	3.81165	-1.66572	0.955261	-1.74373	0.0812055	0.231116	PTPRH
ENSG00000080166	14.6641	2.47998	5.09086	2.54203	0.80749	3.14806	0.00164358	0.0159558	DCT
ENSG00000080189	483.491	354.495	382.137	0.447539	0.240414	1.86153	0.0626688	0.195886	SLC35C2
ENSG00000080200	853.222	831.55	836.194	0.0370553	0.208339	0.177861	0.858832	0.927577	CRYBG3
ENSG00000080224	8.23265	3.76707	4.72398	1.12382	0.816937	1.37565	0.16893	0.364055	EPHA6
ENSG00000080293	142.925	54.5965	73.5241	1.39198	0.548119	2.53956	0.0110992	0.0610409	SCTR
ENSG00000080298	543.938	413.44	441.404	0.395073	0.260413	1.5171	0.129241	0.308508	RFX3
ENSG00000080345	1303.14	1739.42	1645.93	-0.41699	0.183423	-2.27337	0.0230037	0.100777	RIF1
ENSG00000080371	771.33	1262.35	1157.13	-0.711009	0.359771	-1.97628	0.0481226	0.165151	RAB21
ENSG00000080493	397.333	265.275	293.573	0.581495	0.354375	1.6409	0.100817	0.263671	SLC4A4
ENSG00000080503	1867.62	1675.59	1716.74	0.156582	0.196316	0.797601	0.425102	0.637031	SMARCA2
ENSG00000080511	0	1.27637	1.00286	-3.01082	3.22662	-0.933117	0.35076	1	RDH8
ENSG00000080546	495.627	386.986	410.266	0.356073	0.293036	1.21512	0.224322	0.4356	SESN1
ENSG00000080561	137.385	193.077	181.143	-0.493301	0.330544	-1.49239	0.135596	0.317862	MID2
ENSG00000080572	10.7063	3.24332	4.84254	1.70603	0.792748	2.15204	0.0313942	0.124099	PIH1D3
ENSG00000080573	681.481	652.042	658.35	0.0637184	0.454227	0.140279	0.88844	0.943893	COL5A3
ENSG00000080603	180.786	129.674	140.627	0.47893	0.236031	2.0291	0.0424478	0.151981	SRCAP
ENSG00000080608	166.689	277.97	254.124	-0.737908	0.313295	-2.35531	0.0185071	0.0869758	PUM3
ENSG00000080618	65.1156	6.6339	19.1657	3.31267	0.983689	3.3676	0.000758252	0.00904134	CPB2
ENSG00000080644	0.718606	1.72881	1.51234	-1.18235	1.49597	-0.790355	0.429321	1	CHRNA3
ENSG00000080709	12.656	17.4333	16.4096	-0.477295	0.685578	-0.696194	0.486307	0.687918	KCNN2
ENSG00000080802	348.537	418.7	403.665	-0.263501	0.240443	-1.0959	0.273124	0.489927	CNOT4
ENSG00000080815	793.658	967.704	930.408	-0.285877	0.289102	-0.988842	0.32274	0.543077	PSEN1
ENSG00000080819	140.149	203.119	189.625	-0.540942	0.267421	-2.02281	0.0430928	0.15353	CPOX
ENSG00000080822	533.313	672.045	642.317	-0.333722	0.394969	-0.844931	0.398149	0.613455	CLDND1
ENSG00000080823	313.718	129.396	168.894	1.27865	0.284686	4.49142	7.07486e-06	0.000263451	MOK
ENSG00000080824	2659.52	9096.82	7717.4	-1.77419	0.833057	-2.12974	0.0331932	0.128992	HSP90AA1
ENSG00000080839	143.143	154.416	152	-0.109613	0.298802	-0.366843	0.713736	0.844414	RBL1
ENSG00000080845	975.957	644.035	715.161	0.600202	0.293808	2.04284	0.0410685	0.148705	DLGAP4
ENSG00000080854	136.316	62.4748	78.298	1.1288	0.477367	2.36463	0.018048	0.0854813	IGSF9B
ENSG00000080986	7.50274	57.5284	46.8086	-2.93426	0.596066	-4.92271	8.53554e-07	5.14358e-05	NDC80
ENSG00000081014	241.555	368.989	341.681	-0.614546	0.242704	-2.53209	0.0113386	0.0617537	AP4E1
ENSG00000081019	499.277	524.33	518.961	-0.0709358	0.248857	-0.285047	0.775608	0.881595	RSBN1
ENSG00000081026	1032.18	409.337	542.803	1.33477	0.287736	4.63888	3.50306e-06	0.000154888	MAGI3
ENSG00000081041	331.184	387.654	375.553	-0.226336	0.564319	-0.401077	0.688363	0.828512	CXCL2
ENSG00000081052	772.183	214.687	334.151	1.84682	0.39517	4.67349	2.96126e-06	0.000134106	COL4A4
ENSG00000081059	529.67	373.283	406.794	0.504721	0.345019	1.46288	0.143501	0.328729	TCF7
ENSG00000081087	359.915	595.715	545.186	-0.729457	0.25074	-2.90921	0.00362338	0.0280668	OSTM1
ENSG00000081138	1.44876	2.0427	1.91543	-0.451471	2.17025	-0.208027	0.835208	1	CDH7
ENSG00000081148	31.9222	20.5181	22.9619	0.62904	0.424407	1.48216	0.138297	0.321898	IMPG2
ENSG00000081154	603.104	994.407	910.557	-0.721808	0.319704	-2.25774	0.0239621	0.103359	PCNP
ENSG00000081177	303.085	206.983	227.576	0.548952	0.195319	2.81054	0.00494587	0.0350194	EXD2
ENSG00000081181	37.4736	47.0088	44.9655	-0.312725	0.428928	-0.729084	0.46595	0.670785	ARG2
ENSG00000081189	557.076	816.016	760.529	-0.551789	0.311306	-1.7725	0.0763119	0.222023	MEF2C
ENSG00000081237	1494.41	2421.71	2223	-0.696573	0.362583	-1.92114	0.0547143	0.17937	PTPRC
ENSG00000081248	7.68487	0.82974	2.2987	3.20927	1.25801	2.55107	0.0107391	0.0596628	CACNA1S
ENSG00000081277	93.5597	197.526	175.247	-1.07524	0.601928	-1.78632	0.0740473	0.218037	PKP1
ENSG00000081307	393.111	486.452	466.451	-0.308862	0.203959	-1.51433	0.129941	0.309685	UBA5
ENSG00000081320	1236.91	1353.94	1328.86	-0.130475	0.325361	-0.401017	0.688407	0.828521	STK17B
ENSG00000081377	316.963	383.994	369.63	-0.27768	0.270562	-1.02631	0.304747	0.524592	CDC14B
ENSG00000081386	212.321	181.392	188.02	0.223757	0.198188	1.12902	0.258891	0.473462	ZNF510
ENSG00000081479	327.28	159.053	195.102	1.04156	1.1931	0.872992	0.382667	0.599055	LRP2
ENSG00000081665	633.353	664.015	657.445	-0.0678766	0.167036	-0.40636	0.684478	0.826054	ZNF506
ENSG00000081692	76.0972	54.1715	58.8698	0.485313	0.400907	1.21054	0.226073	0.437926	JMJD4
ENSG00000081721	40.9541	92.4324	81.4013	-1.16999	0.386896	-3.02403	0.00249432	0.0215972	DUSP12
ENSG00000081760	254.594	331.781	315.241	-0.382877	0.24094	-1.5891	0.112038	0.281692	AACS
ENSG00000081791	704.491	618.849	637.201	0.188193	0.163993	1.14756	0.251149	0.465405	DELE1
ENSG00000081803	570.979	640.711	625.768	-0.167303	0.268245	-0.623695	0.532828	0.72316	CADPS2
ENSG00000081818	68.6197	62.7505	64.0082	0.131702	0.355701	0.37026	0.711189	0.842416	PCDHB4
ENSG00000081842	17.7772	8.96354	10.8522	0.985858	0.772219	1.27666	0.201724	0.407759	PCDHA6
ENSG00000081853	60.5131	35.1253	40.5656	0.784983	0.550814	1.42513	0.154119	0.343975	PCDHGA2
ENSG00000081870	114.727	136.197	131.596	-0.24944	0.272357	-0.915858	0.359741	0.578585	HSPB11
ENSG00000081913	435.852	272.319	307.361	0.680691	0.307434	2.21411	0.0268215	0.11149	PHLPP1
ENSG00000081923	625.03	719.827	699.513	-0.204273	0.319365	-0.639623	0.522418	0.71515	ATP8B1
ENSG00000081985	32.5492	35.4382	34.8192	-0.128585	0.565271	-0.227476	0.820054	0.907138	IL12RB2
ENSG00000082014	189.565	219.773	213.3	-0.213307	0.300997	-0.708669	0.47853	0.680949	SMARCD3
ENSG00000082068	254.589	250.332	251.244	0.0223731	0.221608	0.100958	0.919584	0.959204	WDR70
ENSG00000082074	433.218	630.882	588.525	-0.542926	0.340982	-1.59224	0.11133	0.280603	FYB1
ENSG00000082126	9.81713	5.50951	6.43257	0.849225	0.823696	1.03099	0.302544	0.522425	MPP4
ENSG00000082146	216.058	232.3	228.82	-0.105095	0.465266	-0.225882	0.821293	0.907569	STRADB
ENSG00000082153	743.518	1943.48	1686.35	-1.38678	0.316573	-4.38059	1.18359e-05	0.00038847	BZW1
ENSG00000082175	326.94	183.399	214.158	0.83299	0.323358	2.57606	0.00999329	0.0568881	PGR
ENSG00000082196	62.9147	91.7179	85.5458	-0.548416	0.556805	-0.984934	0.324657	0.54536	C1QTNF3
ENSG00000082212	354.991	630.881	571.762	-0.831214	0.259815	-3.19925	0.00137784	0.0140876	ME2
ENSG00000082213	145.497	253.669	230.49	-0.80753	0.315688	-2.558	0.0105275	0.0588105	C5orf22
ENSG00000082258	758.208	850.031	830.355	-0.165789	0.215573	-0.769064	0.441856	0.650718	CCNT2
ENSG00000082269	415.202	459.671	450.142	-0.148463	0.202439	-0.733371	0.463332	0.66823	FAM135A
ENSG00000082293	12.496	8.04054	8.99528	0.641758	1.00185	0.640572	0.521801	0.714825	COL19A1
ENSG00000082397	492.987	759.148	702.114	-0.622224	0.291544	-2.13424	0.0328231	0.127974	EPB41L3
ENSG00000082438	828.174	700.534	727.885	0.241971	0.216426	1.11803	0.263555	0.479089	COBLL1
ENSG00000082458	161.29	170.24	168.322	-0.0799892	0.24354	-0.328444	0.742576	0.862951	DLG3
ENSG00000082482	1.79016	1.88887	1.86772	-0.0702035	1.24673	-0.0563102	0.955095	1	KCNK2
ENSG00000082497	69.8703	17.9961	29.112	1.95142	0.536809	3.63523	0.000277737	0.00438453	SERTAD4
ENSG00000082512	322.204	446.954	420.222	-0.473517	0.174746	-2.70975	0.00673348	0.0432878	TRAF5
ENSG00000082515	88.0836	98.5998	96.3463	-0.163877	0.292291	-0.560666	0.575025	0.752018	MRPL22
ENSG00000082516	235.01	275.095	266.505	-0.229028	0.267113	-0.857419	0.391213	0.607749	GEMIN5
ENSG00000082556	5.29794	0.57231	1.58495	3.44469	2.38899	1.44191	0.149329	1	OPRK1
ENSG00000082641	1370.92	1392.65	1388	-0.022269	0.186677	-0.119292	0.905044	0.952416	NFE2L1
ENSG00000082684	33.2722	12.8592	17.2334	1.37593	0.708462	1.94213	0.0521213	0.173844	SEMA5B
ENSG00000082701	880.229	739.835	769.919	0.250485	0.197576	1.26779	0.204872	0.411708	GSK3B
ENSG00000082781	752.579	1394.28	1256.78	-0.889644	0.319295	-2.78627	0.00533184	0.0369928	ITGB5
ENSG00000082805	830.464	812.617	816.441	0.0311919	0.205939	0.151462	0.879611	0.939277	ERC1
ENSG00000082898	1475.44	2094.64	1961.95	-0.505707	0.329399	-1.53524	0.124725	0.301614	XPO1
ENSG00000082996	463.963	930.256	830.336	-1.00428	0.329955	-3.04367	0.00233711	0.0206263	RNF13
ENSG00000083067	50.4478	49.3136	49.5566	0.0295849	0.569859	0.0519163	0.958595	0.981136	TRPM3
ENSG00000083093	82.9905	100.154	96.4758	-0.264798	0.221575	-1.19507	0.232059	0.444736	PALB2
ENSG00000083097	628.729	598.245	604.777	0.0713035	0.190397	0.374499	0.708033	0.840105	DOP1A
ENSG00000083099	170.17	199.74	193.404	-0.236598	0.244241	-0.968708	0.332691	0.552153	LYRM2
ENSG00000083123	153.692	136.275	140.007	0.170435	0.308128	0.55313	0.580174	0.755147	BCKDHB
ENSG00000083168	1331.54	1567.31	1516.79	-0.23505	0.247468	-0.949821	0.342203	0.562062	KAT6A
ENSG00000083223	577.827	864.722	803.244	-0.581077	0.217405	-2.67278	0.00752251	0.0468144	TUT7
ENSG00000083290	428.198	249.903	288.109	0.776007	0.273646	2.83581	0.00457103	0.0330865	ULK2
ENSG00000083307	209.676	110.874	132.046	0.91746	0.469954	1.95223	0.0509104	0.1715	GRHL2
ENSG00000083312	1373.82	2544.59	2293.71	-0.889858	0.251433	-3.53914	0.000401433	0.00569176	TNPO1
ENSG00000083444	345.919	753.011	665.777	-1.12188	0.386886	-2.89978	0.00373428	0.0285802	PLOD1
ENSG00000083454	30.19	26.4459	27.2482	0.191397	0.686795	0.278681	0.78049	0.884608	P2RX5
ENSG00000083457	143.907	140.804	141.469	0.0334722	0.283749	0.117964	0.906096	0.952676	ITGAE
ENSG00000083520	424.444	517.909	497.881	-0.288228	0.187142	-1.54015	0.123523	0.299613	DIS3
ENSG00000083535	167.515	170.081	169.531	-0.0211605	0.328836	-0.0643497	0.948692	0.975599	PIBF1
ENSG00000083544	226.515	237.788	235.372	-0.0707868	0.309293	-0.228867	0.818973	0.90655	TDRD3
ENSG00000083635	40.4638	60.0409	55.8458	-0.576926	0.429902	-1.34199	0.179598	0.378051	NUFIP1
ENSG00000083642	725.33	1101.3	1020.73	-0.603211	0.228074	-2.6448	0.00817391	0.0494453	PDS5B
ENSG00000083720	138.662	169.196	162.653	-0.289225	0.359998	-0.803408	0.421739	0.634424	OXCT1
ENSG00000083750	158.177	192.059	184.799	-0.281296	0.241152	-1.16647	0.243426	0.457063	RRAGB
ENSG00000083782	0.365191	3.6385	2.93708	-2.96489	1.58259	-1.87344	0.0610081	0.192976	EPYC
ENSG00000083799	978.229	1436.87	1338.59	-0.554883	0.31755	-1.74739	0.0805702	0.229982	CYLD
ENSG00000083807	53.8455	27.7917	33.3747	0.943672	0.451269	2.09115	0.0365143	0.137247	SLC27A5
ENSG00000083812	152.243	113.116	121.5	0.427014	0.399679	1.06839	0.285343	0.503366	ZNF324
ENSG00000083814	104.951	90.9912	93.9825	0.208008	0.443212	0.469318	0.638842	0.796271	ZNF671
ENSG00000083817	49.4523	27.6343	32.3096	0.831014	0.479591	1.73276	0.0831389	0.234342	ZNF416
ENSG00000083828	271.46	243.538	249.521	0.158872	0.19321	0.822272	0.410922	0.624955	ZNF586
ENSG00000083838	66.4844	41.5461	46.8901	0.675845	0.450553	1.50003	0.133606	0.315053	ZNF446
ENSG00000083844	984.082	1020.31	1012.54	-0.0527244	0.17085	-0.308601	0.757625	0.871987	ZNF264
ENSG00000083845	685.117	1540.8	1357.44	-1.17085	0.197074	-5.94118	2.82975e-09	4.46722e-07	RPS5
ENSG00000083857	1417.23	2687.92	2415.63	-0.923494	0.298781	-3.09088	0.00199566	0.0183724	FAT1
ENSG00000083896	575.076	723.347	691.574	-0.330379	0.318677	-1.03672	0.299866	0.519432	YTHDC1
ENSG00000083937	174.886	339.205	303.994	-0.955207	0.358611	-2.66363	0.00773025	0.0476332	CHMP2B
ENSG00000084070	868.883	1304.24	1210.95	-0.585664	0.344862	-1.69826	0.0894595	0.245195	SMAP2
ENSG00000084072	219.458	166.401	177.77	0.40006	0.314288	1.27291	0.203051	0.409444	PPIE
ENSG00000084073	357.432	613.337	558.5	-0.779303	0.265183	-2.93874	0.00329552	0.0262903	ZMPSTE24
ENSG00000084090	1238.88	1086.73	1119.34	0.188568	0.197405	0.955231	0.339461	0.559002	STARD7
ENSG00000084092	140.927	203.491	190.085	-0.529801	0.194811	-2.71957	0.00653677	0.0424114	NOA1
ENSG00000084093	502.957	646.646	615.856	-0.362874	0.261754	-1.38632	0.165649	0.359856	REST
ENSG00000084110	52.2539	42.542	44.6231	0.297953	0.541713	0.55002	0.582306	0.756621	HAL
ENSG00000084112	1057.01	1495.3	1401.38	-0.500726	0.205803	-2.43304	0.0149728	0.0750381	SSH1
ENSG00000084207	770.634	883.882	859.615	-0.197451	0.24122	-0.818553	0.413041	0.626677	GSTP1
ENSG00000084234	4227.62	4138.88	4157.89	0.0307098	0.21878	0.140368	0.888369	0.943893	APLP2
ENSG00000084444	157.561	165.484	163.786	-0.0760553	0.264146	-0.287929	0.773401	0.880693	FAM234B
ENSG00000084453	80.9553	0.166514	17.4784	8.2197	1.4592	5.63302	1.77082e-08	2.1692e-06	SLCO1A2
ENSG00000084463	335.86	472.788	443.446	-0.49279	0.306033	-1.61025	0.107343	0.274349	WBP11
ENSG00000084623	296.985	589.378	526.722	-0.990575	0.241345	-4.1044	4.05373e-05	0.00101176	EIF3I
ENSG00000084628	2.30308	0.675011	1.02388	1.76648	2.70059	0.654107	0.513043	1	NKAIN1
ENSG00000084636	660.494	1999.76	1712.77	-1.59768	0.402187	-3.97249	7.11263e-05	0.00156791	COL16A1
ENSG00000084652	630.218	888.17	832.894	-0.495439	0.258499	-1.9166	0.0552888	0.180645	TXLNA
ENSG00000084674	97.2397	28.3443	43.1076	1.77448	0.702185	2.52709	0.0115012	0.0624117	APOB
ENSG00000084676	713.368	820.793	797.773	-0.202417	0.184424	-1.09756	0.272395	0.489128	NCOA1
ENSG00000084693	174.675	143.991	150.566	0.280649	0.19352	1.45024	0.146992	0.334259	AGBL5
ENSG00000084710	265.587	40.4657	88.7059	2.72012	0.401077	6.78204	1.18492e-11	4.50208e-09	EFR3B
ENSG00000084731	76.5446	88.3891	85.851	-0.209764	0.307545	-0.682061	0.4952	0.694545	KIF3C
ENSG00000084733	1010.18	1156.75	1125.34	-0.195981	0.265554	-0.73801	0.460508	0.665971	RAB10
ENSG00000084734	2.16759	8.4396	7.0956	-1.86839	0.969644	-1.92688	0.0539946	0.177769	GCKR
ENSG00000084754	658.536	1042.38	960.131	-0.663457	0.189131	-3.50792	0.000451621	0.00619204	HADHA
ENSG00000084764	114.659	104.828	106.934	0.131361	0.292543	0.449031	0.653409	0.805958	MAPRE3
ENSG00000084774	406.065	550.5	519.55	-0.439472	0.463965	-0.947208	0.343533	0.563014	CAD
ENSG00000085063	2528.92	6209.02	5420.43	-1.2961	0.284791	-4.55106	5.33775e-06	0.000211034	CD59
ENSG00000085117	718.934	966.253	913.256	-0.426478	0.326667	-1.30554	0.191709	0.39416	CD82
ENSG00000085185	253.4	210.962	220.056	0.265479	0.311727	0.851637	0.394415	0.610482	BCORL1
ENSG00000085224	1284.41	1498.6	1452.7	-0.222471	0.20796	-1.06978	0.28472	0.502564	ATRX
ENSG00000085231	27.6384	57.5671	51.1538	-1.06712	0.416673	-2.56106	0.0104354	0.0584681	AK6
ENSG00000085265	189.923	114.402	130.585	0.732917	0.458677	1.59789	0.110067	0.278798	FCN1
ENSG00000085274	151.184	190.848	182.349	-0.340122	0.235705	-1.443	0.149021	0.337243	MYNN
ENSG00000085276	623.278	579.167	588.619	0.105695	0.210482	0.502156	0.615558	0.779312	MECOM
ENSG00000085365	380.048	569.286	528.735	-0.584618	0.292783	-1.99676	0.045851	0.159787	SCAMP1
ENSG00000085377	230.108	320.837	301.395	-0.478264	0.161606	-2.95944	0.00308199	0.0250776	PREP
ENSG00000085382	325.195	427.283	405.407	-0.39505	0.316194	-1.24939	0.211521	0.4201	HACE1
ENSG00000085415	324.223	540.86	494.438	-0.740643	0.247714	-2.98991	0.00279061	0.0233777	SEH1L
ENSG00000085433	230.426	296.228	282.128	-0.365291	0.236127	-1.54701	0.121861	0.296811	WDR47
ENSG00000085449	615.207	1146.68	1032.79	-0.899277	0.268906	-3.34421	0.000825168	0.00959184	WDFY1
ENSG00000085465	23.249	59.7544	51.9318	-1.35655	0.581347	-2.33345	0.0196243	0.0906301	OVGP1
ENSG00000085491	430.259	498.853	484.154	-0.215872	0.200455	-1.07691	0.28152	0.499024	SLC25A24
ENSG00000085511	457.774	489.773	482.916	-0.0979407	0.202612	-0.483391	0.628818	0.789395	MAP3K4
ENSG00000085514	80.0546	92.7324	90.0157	-0.212415	0.436528	-0.486601	0.626541	0.787904	PILRA
ENSG00000085552	36.2068	24.6165	27.1001	0.547625	0.725051	0.755292	0.450074	0.657999	IGSF9
ENSG00000085563	56.45	109.55	98.1713	-0.952665	0.583761	-1.63194	0.102691	0.266569	ABCB1
ENSG00000085644	109.113	101.758	103.334	0.105379	0.303872	0.346788	0.728751	0.8537	ZNF213
ENSG00000085662	258	461.081	417.564	-0.83909	0.261357	-3.21052	0.00132497	0.0136601	AKR1B1
ENSG00000085719	721.929	915.358	873.909	-0.343485	0.252804	-1.3587	0.174242	0.370588	CPNE3
ENSG00000085721	327.927	481.048	448.236	-0.5533	0.244748	-2.26069	0.0237782	0.102903	RRN3
ENSG00000085733	1168.99	1582.49	1493.89	-0.436687	0.259526	-1.68264	0.0924457	0.249922	CTTN
ENSG00000085741	41.5693	23.6861	27.5182	0.803178	0.502177	1.59939	0.109733	0.278205	WNT11
ENSG00000085760	101.184	128.04	122.285	-0.339217	0.299527	-1.13251	0.257421	0.472266	MTIF2
ENSG00000085788	540.252	739.407	696.731	-0.453217	0.239474	-1.89255	0.0584175	0.187292	DDHD2
ENSG00000085831	132.076	65.8686	80.0558	1.01015	0.380034	2.65805	0.00785943	0.0480862	TTC39A
ENSG00000085832	1540.51	2148.5	2018.22	-0.480142	0.22641	-2.12068	0.033949	0.130807	EPS15
ENSG00000085840	7.47825	25.8488	21.9123	-1.80146	0.714035	-2.52294	0.0116379	0.0628191	ORC1
ENSG00000085871	118.01	123.357	122.212	-0.0645032	0.282825	-0.228067	0.819594	0.906987	MGST2
ENSG00000085872	204.779	138.432	152.649	0.565005	0.32588	1.73378	0.082957	0.234065	CHERP
ENSG00000085978	320.378	366.706	356.778	-0.196341	0.180817	-1.08586	0.277542	0.494686	ATG16L1
ENSG00000085982	583.944	412.346	449.117	0.502326	0.249829	2.01068	0.0443594	0.156597	USP40
ENSG00000085998	269.93	236.845	243.935	0.189211	0.328938	0.575217	0.565144	0.745577	POMGNT1
ENSG00000085999	13.7735	26.5342	23.7998	-0.938628	0.518078	-1.81175	0.070025	0.210206	RAD54L
ENSG00000086015	556.876	669.092	645.046	-0.264956	0.314753	-0.841789	0.399906	0.615284	MAST2
ENSG00000086061	517.711	925.804	838.355	-0.838652	0.577493	-1.45223	0.146438	0.333472	DNAJA1
ENSG00000086062	1198.63	2345.46	2099.71	-0.968632	0.194993	-4.96753	6.78119e-07	4.25809e-05	B4GALT1
ENSG00000086065	220.969	286.415	272.391	-0.374491	0.281484	-1.33042	0.183381	0.383011	CHMP5
ENSG00000086102	483.725	548.036	534.255	-0.180727	0.165325	-1.09316	0.274323	0.491252	NFX1
ENSG00000086159	5.3222	3.65134	4.00938	0.501296	0.95057	0.527364	0.597941	0.766997	AQP6
ENSG00000086189	160.187	273.771	249.431	-0.776577	0.25573	-3.0367	0.0023918	0.0209605	DIMT1
ENSG00000086200	230.778	283.82	272.454	-0.30235	0.264349	-1.14375	0.252726	0.466861	IPO11
ENSG00000086205	18.4517	14.1018	15.0339	0.386144	0.660131	0.58495	0.558581	0.741446	FOLH1
ENSG00000086232	401.465	543.609	513.149	-0.435582	0.197327	-2.20741	0.0272853	0.112914	EIF2AK1
ENSG00000086288	13.2627	11.0771	11.5454	0.274017	0.811752	0.337563	0.735693	0.858333	NME8
ENSG00000086289	267.536	331.151	317.519	-0.31034	0.281077	-1.10411	0.269546	0.485685	EPDR1
ENSG00000086300	215.176	413.64	371.112	-0.943996	0.388807	-2.42793	0.0151852	0.0757467	SNX10
ENSG00000086475	214.158	238.785	233.508	-0.159173	0.238859	-0.666389	0.505162	0.702097	SEPHS1
ENSG00000086504	64.5817	93.2072	87.0732	-0.524657	0.298636	-1.75685	0.078944	0.227127	MRPL28
ENSG00000086506	4.67589	2.79408	3.19733	0.764671	1.33214	0.574016	0.565957	0.746161	HBQ1
ENSG00000086544	793.93	593.843	636.719	0.418684	0.212502	1.97026	0.0488087	0.166867	ITPKC
ENSG00000086548	766.05	828.097	814.801	-0.112341	0.516912	-0.217331	0.82795	0.911196	CEACAM6
ENSG00000086570	152.122	259.872	236.783	0.116896	0.479473	0.2438	0.807386	0.899427	FAT2
ENSG00000086589	259.188	312.562	301.125	-0.269781	0.309369	-0.872037	0.383188	0.599585	RBM22
ENSG00000086598	752.611	1702.4	1498.88	-1.17858	0.288782	-4.08122	4.47997e-05	0.00110118	TMED2
ENSG00000086619	224.731	252.7	246.707	-0.170256	0.272949	-0.623763	0.532783	0.72316	ERO1B
ENSG00000086666	524.826	860.206	788.339	-0.713577	0.295373	-2.41585	0.0156987	0.077481	ZFAND6
ENSG00000086696	19.5315	9.37298	11.5498	1.05014	0.711736	1.47546	0.140089	0.323983	HSD17B2
ENSG00000086712	197.993	243.965	234.114	-0.301103	0.353212	-0.852472	0.393952	0.610218	TXLNG
ENSG00000086717	3.42198	8.49166	7.4053	-1.24868	0.980584	-1.2734	0.202875	0.409336	PPEF1
ENSG00000086730	172.541	210.09	202.044	-0.283795	0.318209	-0.891851	0.372473	0.590038	LAT2
ENSG00000086758	3471.1	3564.2	3544.25	-0.0383775	0.183693	-0.208922	0.834509	0.915	HUWE1
ENSG00000086827	107.063	137.711	131.144	-0.364853	0.238066	-1.53257	0.125381	0.302457	ZW10
ENSG00000086848	117.393	125.163	123.498	-0.0990188	0.260396	-0.380263	0.70375	0.837633	ALG9
ENSG00000086967	3.37463	3.79602	3.70572	-0.181857	1.04253	-0.174438	0.861521	0.928808	MYBPC2
ENSG00000086991	44.6898	71.5567	65.7995	-0.679788	0.446051	-1.52401	0.127505	0.305826	NOX4
ENSG00000087008	389.59	258.802	286.828	0.589343	0.234851	2.50943	0.0120926	0.0646352	ACOX3
ENSG00000087053	385.402	612.832	564.097	-0.669838	0.249897	-2.68045	0.00735225	0.0460636	MTMR2
ENSG00000087074	941.576	911.453	917.908	0.0472742	0.570912	0.0828047	0.934007	0.966694	PPP1R15A
ENSG00000087076	46.6039	62.381	59.0002	-0.412051	0.45772	-0.900226	0.368	0.586774	HSD17B14
ENSG00000087077	354.409	442.199	423.387	-0.32013	0.265694	-1.20488	0.228249	0.440321	TRIP6
ENSG00000087085	25.9879	27.4981	27.1745	-0.0670342	0.588628	-0.113882	0.909331	0.954523	ACHE
ENSG00000087086	8992.54	19615.9	17339.5	-1.12521	0.371736	-3.0269	0.00247079	0.0214598	FTL
ENSG00000087087	471.547	302.804	338.964	0.640168	0.293941	2.17788	0.0294152	0.118789	SRRT
ENSG00000087088	188.498	277.273	258.25	-0.558706	0.303727	-1.8395	0.0658418	0.201842	BAX
ENSG00000087095	382.939	370.179	372.913	0.0490352	0.271373	0.180693	0.856608	0.926408	NLK
ENSG00000087111	262.701	332.334	317.413	-0.338923	0.187075	-1.8117	0.0700329	0.210206	PIGS
ENSG00000087116	546.941	2103.1	1769.64	-1.94283	0.45668	-4.25424	2.09758e-05	0.000611463	ADAMTS2
ENSG00000087128	3.05608	0.426497	0.98998	2.73288	2.18176	1.2526	0.21035	1	TMPRSS11E
ENSG00000087152	547.954	589.222	580.379	-0.105287	0.258402	-0.407453	0.683676	0.82565	ATXN7L3
ENSG00000087157	857.978	1152.55	1089.43	-0.426013	0.328254	-1.29781	0.194351	0.397778	PGS1
ENSG00000087191	183.592	209.282	203.777	-0.19103	0.251326	-0.760089	0.447202	0.655747	PSMC5
ENSG00000087206	275.591	452.312	414.443	-0.713946	0.265203	-2.69207	0.00710093	0.0450301	UIMC1
ENSG00000087237	36.2822	46.7521	44.5086	-0.364118	0.518917	-0.701687	0.482874	0.684927	CETP
ENSG00000087245	1956.28	14158.7	11543.9	-2.85543	0.393084	-7.26418	3.75314e-13	1.92938e-10	MMP2
ENSG00000087250	0.365191	1.96709	1.62383	-2.06839	1.72869	-1.19651	0.231498	1	MT3
ENSG00000087253	220.61	359.101	329.424	-0.705821	0.226091	-3.12184	0.00179724	0.0170715	LPCAT2
ENSG00000087258	47.2757	35.1943	37.7832	0.428875	0.477186	0.898759	0.368781	0.587267	GNAO1
ENSG00000087263	192.452	282.57	263.259	-0.556086	0.249892	-2.22531	0.0260605	0.109633	OGFOD1
ENSG00000087266	1723.46	2281.75	2162.11	-0.404812	0.314754	-1.28612	0.198401	0.403442	SH3BP2
ENSG00000087269	152.278	163.074	160.76	-0.0970297	0.288127	-0.33676	0.736298	0.858894	NOP14
ENSG00000087274	2666.16	2547.02	2572.55	0.0661305	0.161273	0.410054	0.681766	0.824423	ADD1
ENSG00000087299	81.4501	96.2445	93.0743	-0.247023	0.280277	-0.881354	0.378126	0.595382	L2HGDH
ENSG00000087301	116.484	173.313	161.136	-0.573297	0.462443	-1.23971	0.215081	0.424725	TXNDC16
ENSG00000087302	225.38	398.845	361.674	-0.826871	0.283822	-2.91335	0.00357577	0.0278713	RTRAF
ENSG00000087303	189.998	551.255	473.843	-1.53621	0.498875	-3.07935	0.00207451	0.0189042	NID2
ENSG00000087338	179.159	289.47	265.832	-0.695066	0.284313	-2.44472	0.0144964	0.0734054	GMCL1
ENSG00000087365	550.423	636.538	618.085	-0.207858	0.263513	-0.788794	0.430232	0.641087	SF3B2
ENSG00000087448	472.031	520.934	510.455	-0.144791	0.253226	-0.571785	0.567468	0.747059	KLHL42
ENSG00000087460	2320.87	2796.07	2694.24	-0.268498	0.299094	-0.897702	0.369345	0.587706	GNAS
ENSG00000087470	546.147	790.114	737.836	-0.534579	0.190677	-2.80358	0.0050538	0.0355367	DNM1L
ENSG00000087494	6.99028	7.01403	7.00894	0.00836191	0.95751	0.00873298	0.993032	0.997387	PTHLH
ENSG00000087495	70.0705	25.7293	35.231	1.44033	0.342665	4.20331	2.6304e-05	0.000726178	PHACTR3
ENSG00000087502	264.656	381.948	356.814	-0.53045	0.244523	-2.16933	0.0300577	0.120602	ERGIC2
ENSG00000087510	41.6908	20.0063	24.653	1.059	0.694895	1.52397	0.127517	0.305826	TFAP2C
ENSG00000087586	15.3587	44.6776	38.395	-1.53559	0.540203	-2.84262	0.00447446	0.0325926	AURKA
ENSG00000087589	368.209	191.034	229	0.945074	0.390561	2.41978	0.0155297	0.0769518	CASS4
ENSG00000087842	29.8005	70.1182	61.4787	-1.22127	0.430547	-2.83656	0.00456022	0.0330295	PIR
ENSG00000087884	62.9533	57.8013	58.9053	0.124718	0.328881	0.379221	0.704524	0.838109	AAMDC
ENSG00000087903	497.356	171.305	241.173	1.53841	0.37839	4.06568	4.78932e-05	0.00116571	RFX2
ENSG00000087995	113.034	124.649	122.16	-0.147303	0.251109	-0.586609	0.557467	0.740678	METTL2A
ENSG00000088002	47.7915	7.89897	16.4474	2.57831	0.629073	4.09859	4.15683e-05	0.00103308	SULT2B1
ENSG00000088035	95.2521	131.415	123.666	-0.468947	0.256186	-1.83049	0.067176	0.205041	ALG6
ENSG00000088038	259.493	188.232	203.502	0.464979	0.310075	1.49957	0.133725	0.315209	CNOT3
ENSG00000088053	49.9695	40.3608	42.4198	0.306088	0.447016	0.684737	0.49351	0.693172	GP6
ENSG00000088179	550.34	421.322	448.968	0.383545	0.215042	1.78358	0.0744916	0.218926	PTPN4
ENSG00000088205	529.083	806.845	747.325	-0.609278	0.236595	-2.5752	0.0100182	0.0569515	DDX18
ENSG00000088247	712.803	956.125	903.985	-0.422941	0.219917	-1.92319	0.0544565	0.178891	KHSRP
ENSG00000088256	589.94	516.305	532.084	0.193333	0.233943	0.826414	0.40857	0.623267	GNA11
ENSG00000088280	289.247	348.233	335.593	-0.267614	0.329696	-0.811699	0.416964	0.630302	ASAP3
ENSG00000088298	258.604	255.298	256.007	0.0161444	0.235456	0.0685667	0.945335	0.973653	EDEM2
ENSG00000088305	36.8689	45.7304	43.8315	-0.326332	0.351502	-0.928391	0.353205	0.572136	DNMT3B
ENSG00000088320	25.4517	18.5756	20.049	0.463324	0.519494	0.891876	0.372459	0.590038	REM1
ENSG00000088325	22.1072	97.2824	81.1734	-2.14249	0.523747	-4.0907	4.30078e-05	0.00106531	TPX2
ENSG00000088356	47.2842	62.0339	58.8732	-0.394152	0.283889	-1.3884	0.165015	0.359096	PDRG1
ENSG00000088367	443.362	333.607	357.126	0.411133	0.240823	1.7072	0.0877854	0.24245	EPB41L1
ENSG00000088386	1.63135	2.88904	2.61954	-0.717709	1.18882	-0.603715	0.546033	0.732872	SLC15A1
ENSG00000088387	3780.57	2620.87	2869.37	0.52872	0.249619	2.11811	0.0341656	0.131239	DOCK9
ENSG00000088448	1421.09	2467.18	2243.02	-0.796136	0.270028	-2.94835	0.00319476	0.0258079	ANKRD10
ENSG00000088451	65.3719	117.576	106.389	-0.847954	0.242567	-3.49576	0.000472713	0.00641196	TGDS
ENSG00000088538	45.4541	33.8466	36.3339	0.429421	0.464147	0.925184	0.35487	0.573756	DOCK3
ENSG00000088543	64.7848	36.0826	42.233	0.838772	0.532233	1.57595	0.115038	0.286788	C3orf18
ENSG00000088682	129.407	129.097	129.164	0.000536228	0.255838	0.00209597	0.998328	0.999353	COQ9
ENSG00000088726	3.95775	15.6217	13.1223	-1.95308	1.00643	-1.9406	0.0523065	0.174264	TMEM40
ENSG00000088727	72.4904	43.6138	49.8017	0.730631	0.290025	2.5192	0.0117621	0.0632913	KIF9
ENSG00000088756	276.227	416.401	386.364	-0.593486	0.426447	-1.3917	0.164014	0.357447	ARHGAP28
ENSG00000088766	521.546	346.167	383.748	0.590776	0.29568	1.99803	0.0457137	0.159521	CRLS1
ENSG00000088782	2.85087	0	0.6109	3.91584	3.07729	1.2725	0.203197	1	DEFB127
ENSG00000088808	495.446	301.806	343.3	0.715745	0.270746	2.64361	0.00820282	0.0495774	PPP1R13B
ENSG00000088812	690.15	906.658	860.263	-0.394921	0.224505	-1.75908	0.0785646	0.226344	ATRN
ENSG00000088826	39.3251	71.217	64.383	-0.851841	0.349799	-2.43523	0.0148825	0.0747693	SMOX
ENSG00000088827	932.444	582.647	657.604	0.678391	0.752039	0.902069	0.36702	0.585837	SIGLEC1
ENSG00000088832	1334.83	3082.64	2708.11	-1.20754	0.358022	-3.3728	0.000744071	0.00893403	FKBP1A
ENSG00000088833	333.076	358.386	352.962	-0.103984	0.250396	-0.415278	0.677938	0.821967	NSFL1C
ENSG00000088836	50.3002	48.6174	48.978	0.0492368	0.760295	0.0647601	0.948365	0.975545	SLC4A11
ENSG00000088854	965.164	781.842	821.125	0.303615	0.219497	1.38323	0.166594	0.360964	C20orf194
ENSG00000088876	86.3499	93.3689	91.8648	-0.118113	0.310838	-0.379983	0.703958	0.837746	ZNF343
ENSG00000088881	173.911	161.91	164.482	0.104387	0.390193	0.267525	0.789065	0.888689	EBF4
ENSG00000088882	19.732	381.317	303.834	-4.2583	0.533018	-7.98904	1.35995e-15	1.38572e-12	CPXM1
ENSG00000088888	1900.48	1479.43	1569.66	0.361228	0.235164	1.53607	0.124521	0.301283	MAVS
ENSG00000088899	223.77	131.085	150.946	0.772779	0.380726	2.02975	0.0423815	0.151816	LZTS3
ENSG00000088926	27.5024	3.23412	8.43447	3.12537	0.923475	3.38436	0.000713452	0.00869682	F11
ENSG00000088930	448.149	849.853	763.773	-0.923276	0.202869	-4.55108	5.33702e-06	0.000211034	XRN2
ENSG00000088970	126.874	170.994	161.54	-0.431022	0.338889	-1.27187	0.20342	0.409894	KIZ
ENSG00000088986	350.104	543.678	502.198	-0.635518	0.502286	-1.26525	0.205782	0.412908	DYNLL1
ENSG00000088992	55.8231	55.9577	55.9289	0.00323779	0.478963	0.00675999	0.994606	0.997826	TESC
ENSG00000089006	567.899	932.653	854.492	-0.716472	0.219204	-3.26851	0.00108115	0.0118161	SNX5
ENSG00000089009	570.244	1149.83	1025.63	-1.012	0.305691	-3.31055	0.00093114	0.010505	RPL6
ENSG00000089012	11.9494	7.63583	8.56016	0.650033	0.967842	0.671632	0.501818	0.699777	SIRPG
ENSG00000089022	564.933	378.329	418.316	0.578872	0.206125	2.80836	0.00497951	0.0351909	MAPKAPK5
ENSG00000089041	230.429	228.443	228.869	0.0105338	0.300196	0.0350897	0.972008	0.987441	P2RX7
ENSG00000089048	62.1861	80.133	76.2872	-0.365159	0.434094	-0.841199	0.400236	0.615497	ESF1
ENSG00000089050	149.202	271.81	245.537	-0.869426	0.269264	-3.2289	0.00124267	0.0130278	RBBP9
ENSG00000089053	1063.55	1477.83	1389.06	-0.474487	0.171356	-2.76902	0.00562259	0.0384273	ANAPC5
ENSG00000089057	776.097	761.564	764.678	0.0270916	0.229004	0.118302	0.905829	0.952674	SLC23A2
ENSG00000089060	473.626	519.137	509.384	-0.131318	0.293873	-0.446854	0.654981	0.80652	SLC8B1
ENSG00000089063	343.204	649.231	583.654	-0.921054	0.282541	-3.2599	0.00111451	0.012058	TMEM230
ENSG00000089091	77.6379	48.2161	54.5208	0.690831	0.35406	1.95117	0.0510366	0.171708	DZANK1
ENSG00000089094	509.783	326.38	365.681	0.643062	0.224599	2.86316	0.00419435	0.0310928	KDM2B
ENSG00000089101	51.474	20.7921	27.3668	1.30792	0.829104	1.57752	0.114677	0.286048	CFAP61
ENSG00000089123	127.102	199.184	183.738	-0.653771	0.285615	-2.28899	0.02208	0.098091	TASP1
ENSG00000089127	217.583	107.892	131.397	1.01076	0.371576	2.72019	0.00652451	0.0423819	OAS1
ENSG00000089154	1365.91	1432.09	1417.9	-0.0684642	0.269362	-0.254171	0.799363	0.894706	GCN1
ENSG00000089157	1877.99	6213.84	5284.73	-1.72694	0.231744	-7.45193	9.19854e-14	5.42641e-11	RPLP0
ENSG00000089159	1756.68	1422.05	1493.76	0.305327	0.296686	1.02913	0.303421	0.523258	PXN
ENSG00000089163	8.77006	5.26741	6.01798	0.747806	0.678523	1.10211	0.270414	0.486716	SIRT4
ENSG00000089169	0.365191	10.0768	7.99575	-4.43518	1.65818	-2.67473	0.00747902	0.0466103	RPH3A
ENSG00000089177	239.849	216.281	221.331	0.149648	0.272091	0.549992	0.582325	0.756621	KIF16B
ENSG00000089195	72.5196	78.6566	77.3415	-0.122758	0.284855	-0.430949	0.666506	0.814515	TRMT6
ENSG00000089199	1.43721	0.346753	0.580423	1.74586	2.5819	0.67619	0.49892	1	CHGB
ENSG00000089220	641.951	801.428	767.254	-0.320345	0.228082	-1.40452	0.160165	0.352128	PEBP1
ENSG00000089225	429.255	291.175	320.764	0.5603	0.333507	1.68002	0.0929526	0.250809	TBX5
ENSG00000089234	205.518	256.904	245.893	-0.323221	0.259642	-1.24487	0.21318	0.422085	BRAP
ENSG00000089248	213.82	255.818	246.819	-0.256707	0.262853	-0.97662	0.328757	0.548386	ERP29
ENSG00000089250	127.037	43.8525	61.6779	1.53693	0.414998	3.70345	0.000212684	0.00361391	NOS1
ENSG00000089280	1721.17	1434.32	1495.79	0.263418	0.219753	1.1987	0.230644	0.443046	FUS
ENSG00000089289	139.236	256.416	231.306	-0.881887	0.425594	-2.07213	0.038253	0.141809	IGBP1
ENSG00000089327	124.846	237.085	213.034	-0.923791	0.317309	-2.91133	0.00359895	0.0279936	FXYD5
ENSG00000089335	311.073	240.454	255.587	0.370458	0.303398	1.22103	0.222074	0.433154	ZNF302
ENSG00000089351	668.294	774.999	752.134	-0.212575	0.269368	-0.789162	0.430017	0.640966	GRAMD1A
ENSG00000089356	199.128	94.8766	117.216	1.0685	0.374857	2.85041	0.00436626	0.0319446	FXYD3
ENSG00000089472	207.415	440.054	390.203	-1.08564	0.338404	-3.20811	0.00133612	0.0137517	HEPH
ENSG00000089486	269.826	188.891	206.234	0.513272	0.227924	2.25195	0.0243257	0.104425	CDIP1
ENSG00000089505	23.6497	19.641	20.5	0.276451	0.520666	0.530957	0.595448	0.766186	CMTM1
ENSG00000089558	7.87807	5.32179	5.86956	0.573964	0.858001	0.668956	0.503524	0.700836	KCNH4
ENSG00000089597	1661.25	2132.35	2031.4	-0.360227	0.245952	-1.46462	0.143024	0.328366	GANAB
ENSG00000089639	360.544	329.503	336.155	0.130727	0.340935	0.383438	0.701395	0.836294	GMIP
ENSG00000089682	129.592	140.496	138.159	-0.115136	0.253876	-0.453511	0.650181	0.803379	RBM41
ENSG00000089685	16.152	64.5659	54.1915	-2.01698	0.614439	-3.28264	0.00102838	0.0113619	BIRC5
ENSG00000089692	44.4432	41.6664	42.2614	0.0925854	0.464001	0.199537	0.841843	0.919505	LAG3
ENSG00000089693	444.684	629.822	590.149	-0.501526	0.220783	-2.27158	0.0231122	0.101035	MLF2
ENSG00000089723	72.5512	22.943	33.5733	1.66681	0.463496	3.59617	0.000322938	0.00489141	OTUB2
ENSG00000089737	693.051	813.924	788.023	-0.231782	0.27429	-0.845027	0.398096	0.613455	DDX24
ENSG00000089775	466.226	590.083	563.542	-0.340683	0.221807	-1.53594	0.124552	0.301325	ZBTB25
ENSG00000089818	389.313	687.816	623.851	-0.821101	0.393977	-2.08413	0.037148	0.138921	NECAP1
ENSG00000089820	578.022	439.329	469.049	0.39653	0.306996	1.29165	0.19648	0.400663	ARHGAP4
ENSG00000089847	24.9637	17.7072	19.2622	0.518856	0.456059	1.13769	0.255249	0.46974	ANKRD24
ENSG00000089876	196.336	255.519	242.837	-0.381136	0.223492	-1.70537	0.0881253	0.243049	DHX32
ENSG00000089902	626.517	688.583	675.283	-0.13568	0.221762	-0.61183	0.54065	0.729359	RCOR1
ENSG00000089916	1094.05	1447.66	1371.89	-0.404276	0.206985	-1.95316	0.0508002	0.171272	GPATCH2L
ENSG00000090006	7967.06	1290.3	2721.04	2.62613	0.334329	7.85494	3.99969e-15	3.73587e-12	LTBP4
ENSG00000090013	139.226	210.871	195.519	-0.60141	0.300851	-1.99903	0.045605	0.159241	BLVRB
ENSG00000090020	496.563	414.808	432.327	0.26068	0.262771	0.992043	0.321176	0.541299	SLC9A1
ENSG00000090054	409.492	670.394	614.487	-0.711721	0.251102	-2.83439	0.0045913	0.033201	SPTLC1
ENSG00000090060	1450.68	2189.36	2031.07	-0.594124	0.215896	-2.7519	0.00592512	0.0397913	PAPOLA
ENSG00000090061	97.2072	141.321	131.868	-0.540433	0.325415	-1.66075	0.0967638	0.257375	CCNK
ENSG00000090097	223.456	204.812	208.807	0.125329	0.279184	0.448912	0.653495	0.805989	PCBP4
ENSG00000090104	481.746	993.218	883.617	-1.04369	0.442227	-2.36008	0.0182712	0.0861739	RGS1
ENSG00000090238	338.847	265.166	280.955	0.356532	0.362885	0.982492	0.325857	0.54624	YPEL3
ENSG00000090263	45.9186	50.0747	49.1841	-0.125061	0.356505	-0.350798	0.72574	0.851751	MRPS33
ENSG00000090266	159.027	154.32	155.328	0.0402324	0.340593	0.118124	0.905969	0.952674	NDUFB2
ENSG00000090273	131.356	174.441	165.209	-0.405059	0.344964	-1.17421	0.240313	0.453688	NUDC
ENSG00000090316	587.664	421.209	456.878	0.481495	0.218443	2.20422	0.0275091	0.113547	MAEA
ENSG00000090339	1012.21	1604.82	1477.84	-0.664984	0.42795	-1.55388	0.120213	0.29416	ICAM1
ENSG00000090372	598.201	503.338	523.666	0.250258	0.248975	1.00515	0.314824	0.534652	STRN4
ENSG00000090376	1156.29	2246.62	2012.97	-0.95812	0.344952	-2.77754	0.00547717	0.037617	IRAK3
ENSG00000090382	3363.34	1400.22	1820.89	1.2645	0.496998	2.54428	0.0109502	0.060416	LYZ
ENSG00000090402	0.182596	0.318745	0.28957	-0.12782	3.75369	-0.0340517	0.972836	1	SI
ENSG00000090432	197.857	187.266	189.536	0.0769821	0.275776	0.279148	0.780132	0.884608	MUL1
ENSG00000090447	88.2266	79.7932	81.6003	0.138307	0.370845	0.372952	0.709184	0.841019	TFAP4
ENSG00000090470	197.855	178.083	182.32	0.150949	0.181029	0.833841	0.404371	0.619192	PDCD7
ENSG00000090487	525.152	761.293	710.691	-0.537624	0.200438	-2.68225	0.00731297	0.0459654	SPG21
ENSG00000090520	135.876	240.187	217.835	-0.824202	0.288962	-2.85229	0.00434059	0.0318609	DNAJB11
ENSG00000090530	326.12	67.8194	123.169	2.26771	0.421261	5.38314	7.31958e-08	7.04219e-06	P3H2
ENSG00000090534	6.46605	6.29965	6.33531	0.0480389	0.836324	0.0574405	0.954194	0.978653	THPO
ENSG00000090539	134.061	142.573	140.749	-0.0913519	0.331504	-0.275568	0.78288	0.885754	CHRD
ENSG00000090554	66.5542	33.536	40.6114	0.994401	0.469035	2.1201	0.0339975	0.130881	FLT3LG
ENSG00000090565	725.22	435.736	497.769	0.735337	0.259357	2.83523	0.00457925	0.0331353	RAB11FIP3
ENSG00000090581	305.531	269.684	277.366	0.180376	0.203532	0.886226	0.375496	0.592617	GNPTG
ENSG00000090612	206.207	154.137	165.295	0.41717	0.288558	1.44571	0.148259	0.336423	ZNF268
ENSG00000090615	1268.47	1517.86	1464.42	-0.25892	0.302254	-0.856631	0.391649	0.608131	GOLGA3
ENSG00000090621	817.139	1066.07	1012.73	-0.382824	0.209712	-1.82548	0.0679292	0.206421	PABPC4
ENSG00000090659	59.4355	127.022	112.54	-1.09687	0.523838	-2.09391	0.0362679	0.136637	CD209
ENSG00000090661	290.326	161.889	189.412	0.842163	0.24045	3.50244	0.00046101	0.00630534	CERS4
ENSG00000090674	176.071	170.873	171.987	0.0464054	0.268644	0.172739	0.862857	0.929447	MCOLN1
ENSG00000090686	624.958	947.808	878.626	-0.600517	0.204834	-2.93172	0.00337092	0.0267076	USP48
ENSG00000090776	580.471	549.728	556.316	0.0790787	0.351671	0.224866	0.822084	0.907944	EFNB1
ENSG00000090857	583.645	554.578	560.807	0.0728176	0.289528	0.251505	0.801424	0.895813	PDPR
ENSG00000090861	443.418	742.253	678.217	-0.743318	0.398399	-1.86576	0.0620744	0.19469	AARS1
ENSG00000090863	1809.97	1886.28	1869.93	-0.0597146	0.194229	-0.307445	0.758505	0.872372	GLG1
ENSG00000090889	6.8204	40.7756	33.4995	-2.54656	0.669054	-3.80621	0.000141113	0.00265827	KIF4A
ENSG00000090905	1093.4	957.675	986.76	0.191734	0.173847	1.10289	0.270076	0.486289	TNRC6A
ENSG00000090924	972.799	816.77	850.205	0.252755	0.245282	1.03047	0.302791	0.522679	PLEKHG2
ENSG00000090932	0.718606	0.555392	0.590366	0.335258	2.33287	0.14371	0.885729	1	DLL3
ENSG00000090971	77.7848	67.9153	70.0302	0.193526	0.48359	0.400185	0.68902	0.828724	NAT14
ENSG00000090975	753.508	540.364	586.038	0.481492	0.258292	1.86414	0.0623017	0.195031	PITPNM2
ENSG00000090989	363.162	457.164	437.021	-0.332579	0.210181	-1.58234	0.113571	0.284208	EXOC1
ENSG00000091009	208.759	353.607	322.568	-0.763111	0.285415	-2.67369	0.00750226	0.0467162	RBM27
ENSG00000091010	0.706595	1.15158	1.05622	-0.77763	2.05376	-0.378636	0.704958	1	POU4F3
ENSG00000091039	1022.93	2700.56	2341.07	-1.4009	0.304679	-4.59794	4.26681e-06	0.000179792	OSBPL8
ENSG00000091073	256.744	215.03	223.968	0.257616	0.316615	0.813656	0.415842	0.62952	DTX2
ENSG00000091106	96.9922	100.809	99.9909	-0.0529396	0.420234	-0.125976	0.899751	0.949531	NLRC4
ENSG00000091127	79.6819	162.973	145.125	-1.03813	0.358112	-2.89891	0.00374464	0.0286399	PUS7
ENSG00000091128	11.6066	18.2588	16.8333	-0.653739	0.643313	-1.01621	0.309531	0.529192	LAMB4
ENSG00000091129	120.381	433.771	366.616	-1.84977	0.509652	-3.62948	0.000283993	0.00445505	NRCAM
ENSG00000091136	2850.84	4667.01	4277.83	-0.711147	0.331281	-2.14666	0.0318208	0.125145	LAMB1
ENSG00000091137	21.52	67.0574	57.2994	0.0134942	0.588022	0.0229484	0.981691	0.992155	SLC26A4
ENSG00000091138	7.55008	1.3996	2.71756	2.48322	1.23583	2.00936	0.0444985	0.156794	SLC26A3
ENSG00000091140	364.392	523.517	489.418	-0.523339	0.191057	-2.73918	0.00615934	0.0408112	DLD
ENSG00000091157	526.9	498.62	504.68	0.0779304	0.197269	0.395046	0.692809	0.831452	WDR7
ENSG00000091164	266.319	421.798	388.481	-0.663771	0.306145	-2.16816	0.0301467	0.120829	TXNL1
ENSG00000091181	88.2707	28.544	41.3426	1.6246	0.564273	2.8791	0.00398812	0.0298803	IL5RA
ENSG00000091262	281.991	113.556	149.649	1.31347	0.481122	2.73002	0.00633297	0.0415349	ABCC6
ENSG00000091317	658.705	1375.35	1221.78	-1.06355	0.237659	-4.4751	7.63762e-06	0.000277943	CMTM6
ENSG00000091409	694.541	1136.66	1041.92	-0.710344	0.396124	-1.79324	0.0729347	0.215969	ITGA6
ENSG00000091428	302.067	384.315	366.691	-0.347388	0.388854	-0.893364	0.371662	0.589555	RAPGEF4
ENSG00000091436	745.696	1080.49	1008.75	-0.535112	0.286295	-1.8691	0.0616094	0.193939	MAP3K20
ENSG00000091482	0.365191	0.0964302	0.154022	0.939088	3.73521	0.251415	0.801493	1	SMPX
ENSG00000091483	136.978	230.443	210.415	-0.755554	0.224887	-3.35971	0.000780245	0.00920082	FH
ENSG00000091490	669.977	807.941	778.377	-0.270489	0.336512	-0.803803	0.421511	0.634167	SEL1L3
ENSG00000091513	55.0029	26.2995	32.4502	1.06925	0.504804	2.11815	0.0341625	0.131239	TF
ENSG00000091527	1026.44	1753.17	1597.45	-0.772622	0.258464	-2.98928	0.00279634	0.0233988	CDV3
ENSG00000091536	64.0091	42.9363	47.4519	0.578003	0.560879	1.03053	0.302761	0.522679	MYO15A
ENSG00000091542	600.546	910.554	844.124	-0.601256	0.179311	-3.35315	0.000798972	0.00935765	ALKBH5
ENSG00000091583	11.6655	0.911839	3.21619	3.75657	1.11715	3.36264	0.000772015	0.00914224	APOH
ENSG00000091592	955.927	574.893	656.543	0.73398	0.294106	2.49563	0.0125732	0.0663343	NLRP1
ENSG00000091622	243.821	100.501	131.212	1.27995	0.393812	3.25015	0.00115346	0.0123482	PITPNM3
ENSG00000091640	88.4286	68.4454	72.7275	0.368196	0.35686	1.03176	0.302183	0.522083	SPAG7
ENSG00000091651	9.99902	35.7295	30.2158	-1.83568	0.558398	-3.2874	0.00101116	0.0111992	ORC6
ENSG00000091656	40.7853	58.9763	55.0782	-0.528083	0.593457	-0.889842	0.373551	0.590924	ZFHX4
ENSG00000091704	3.98131	1.85166	2.30801	1.11911	1.51584	0.738277	0.460346	0.665822	CPA1
ENSG00000091732	99.5864	86.2931	89.1416	0.197616	0.268111	0.737069	0.461081	0.666337	ZC3HC1
ENSG00000091831	236.233	149.835	168.349	0.654475	0.289798	2.25839	0.0239216	0.103264	ESR1
ENSG00000091844	44.5951	58.3511	55.4034	-0.393501	0.487245	-0.807605	0.419318	0.632093	RGS17
ENSG00000091879	197.581	266.826	251.988	-0.435771	0.301442	-1.44562	0.148283	0.336444	ANGPT2
ENSG00000091947	117.179	113.441	114.242	0.0447909	0.278395	0.16089	0.87218	0.93495	TMEM101
ENSG00000091972	77.2805	120.918	111.567	-0.648145	0.565147	-1.14686	0.251439	0.46566	CD200
ENSG00000091986	1028.45	5817.14	4791	-2.49989	0.532358	-4.69588	2.65458e-06	0.000123568	CCDC80
ENSG00000092009	2.54456	1.94304	2.07194	0.456757	1.39599	0.327191	0.743523	0.863713	CMA1
ENSG00000092010	355.541	452.692	431.874	-0.348794	0.295954	-1.17854	0.238581	0.451979	PSME1
ENSG00000092020	181.406	279.997	258.871	-0.628129	0.271904	-2.31011	0.0208818	0.0947204	PPP2R3C
ENSG00000092036	64.3484	109.6	99.9031	-0.772003	0.362605	-2.12905	0.0332502	0.129091	HAUS4
ENSG00000092051	45.5197	17.2892	23.3386	1.39894	0.461864	3.02891	0.00245437	0.0213519	JPH4
ENSG00000092054	1.59532	0	0.341854	3.07319	3.62321	0.848196	0.396329	1	MYH7
ENSG00000092067	0.912979	4.31971	3.58969	-2.04786	1.50103	-1.3643	0.172472	0.368535	CEBPE
ENSG00000092068	273.507	446.612	409.518	-0.707157	0.363408	-1.94591	0.0516659	0.172965	SLC7A8
ENSG00000092094	207.676	203.48	204.38	0.0296652	0.252554	0.117461	0.906495	0.952959	OSGEP
ENSG00000092096	169.347	180.28	177.937	-0.089435	0.450698	-0.198437	0.842703	0.919764	SLC22A17
ENSG00000092098	223.758	140.937	158.684	0.66861	0.295155	2.26528	0.0234954	0.102118	RNF31
ENSG00000092108	408.875	670.584	614.504	-0.715749	0.187676	-3.81376	0.000136869	0.00260015	SCFD1
ENSG00000092140	237.283	375.681	346.024	-0.663348	0.216901	-3.05831	0.00222593	0.0198997	G2E3
ENSG00000092148	2131.45	2228.32	2207.56	-0.0642458	0.137937	-0.465763	0.641385	0.797888	HECTD1
ENSG00000092199	1909.68	2904.35	2691.2	-0.604931	0.281329	-2.15026	0.0315349	0.124457	HNRNPC
ENSG00000092200	9.27004	3.48437	4.72416	1.39398	0.883614	1.57759	0.11466	0.286038	RPGRIP1
ENSG00000092201	446.623	593.543	562.06	-0.409885	0.190274	-2.15419	0.0312255	0.123694	SUPT16H
ENSG00000092203	509.639	538.712	532.482	-0.0815875	0.211164	-0.386369	0.699223	0.835376	TOX4
ENSG00000092208	44.618	69.7403	64.357	-0.649598	0.309131	-2.10137	0.0356086	0.134747	GEMIN2
ENSG00000092295	35.9509	14.559	19.143	1.30082	0.60483	2.15072	0.0314983	0.124379	TGM1
ENSG00000092330	390.048	353.489	361.323	0.141963	0.166097	0.854699	0.392718	0.609318	TINF2
ENSG00000092345	0.353414	4.61042	3.69821	-3.90273	1.91344	-2.03964	0.041386	0.149369	DAZL
ENSG00000092377	10.8767	4.20255	5.63272	1.35802	1.51121	0.898629	0.368851	0.587267	TBL1Y
ENSG00000092421	1280	429.084	611.423	1.57689	0.295147	5.34274	9.15509e-08	8.51575e-06	SEMA6A
ENSG00000092439	1034.62	1273.24	1222.11	-0.300092	0.182545	-1.64393	0.10019	0.262715	TRPM7
ENSG00000092445	160.32	187.391	181.59	-0.225919	0.393239	-0.574508	0.565624	0.745902	TYRO3
ENSG00000092470	54.4095	92.4465	84.2957	-0.767075	0.404555	-1.8961	0.0579472	0.186232	WDR76
ENSG00000092529	158.624	52.9752	75.6143	1.58173	0.44392	3.5631	0.000366504	0.00534748	CAPN3
ENSG00000092531	382.216	630.81	577.54	-0.3354	0.208167	-1.61121	0.107134	0.273993	SNAP23
ENSG00000092607	13.6774	17.8645	16.9673	-0.405279	0.666031	-0.608499	0.542857	0.730752	TBX15
ENSG00000092621	77.1623	168.345	148.806	-1.12591	0.560879	-2.0074	0.0447073	0.157234	PHGDH
ENSG00000092758	51.4347	12.2817	20.6716	2.06543	0.925543	2.23159	0.0256424	0.108478	COL9A3
ENSG00000092820	2104.71	1457.43	1596.13	0.53079	0.196276	2.7043	0.00684487	0.0438279	EZR
ENSG00000092841	1802.11	1883.96	1866.42	-0.0639392	0.226033	-0.282875	0.777273	0.882591	MYL6
ENSG00000092847	923.561	1024.43	1002.81	-0.150082	0.238559	-0.62912	0.529271	0.72038	AGO1
ENSG00000092850	59.0368	13.8568	23.5382	2.08585	0.772156	2.70134	0.00690616	0.0440567	TEKT2
ENSG00000092853	6.57821	36.5617	30.1366	-2.49997	0.734382	-3.40418	0.000663637	0.0082192	CLSPN
ENSG00000092871	271.039	301.395	294.89	-0.152477	0.284785	-0.535409	0.592367	0.764264	RFFL
ENSG00000092929	774.683	413.437	490.847	0.906783	0.297997	3.04292	0.00234294	0.0206453	UNC13D
ENSG00000092931	310.63	301.419	303.393	0.0422225	0.197924	0.213327	0.831072	0.913108	MFSD11
ENSG00000092964	4731.3	3920.8	4094.47	0.271019	0.183467	1.4772	0.139621	0.323302	DPYSL2
ENSG00000092969	280.606	137.294	168.003	1.03134	0.374389	2.75472	0.00587421	0.0396275	TGFB2
ENSG00000092978	237.84	253.027	249.773	-0.0922144	0.222321	-0.414781	0.678303	0.822247	GPATCH2
ENSG00000093000	522.858	733.904	688.68	-0.4886	0.17472	-2.79647	0.0051664	0.0361584	NUP50
ENSG00000093009	27.9133	34.0696	32.7504	-0.276086	0.471127	-0.586013	0.557867	0.741122	CDC45
ENSG00000093010	483.05	412.081	427.289	0.230526	0.201284	1.14528	0.252095	0.466365	COMT
ENSG00000093072	1161.74	941.715	988.863	0.303101	0.38898	0.779221	0.435849	0.645632	ADA2
ENSG00000093134	93.7408	118.179	112.943	-0.331584	0.568732	-0.583024	0.559877	0.74221	VNN3
ENSG00000093144	393.391	469.625	453.289	-0.257391	0.254348	-1.01196	0.311555	0.531186	ECHDC1
ENSG00000093167	885.732	1290.89	1204.07	-0.543419	0.283267	-1.9184	0.0550604	0.180083	LRRFIP2
ENSG00000093183	540.654	525.853	529.025	0.0398926	0.260305	0.153254	0.878198	0.938081	SEC22C
ENSG00000093217	62.1641	91.0581	84.8665	-0.553096	0.381021	-1.45162	0.146608	0.333656	XYLB
ENSG00000094631	487.686	388.532	409.779	0.328236	0.221705	1.48051	0.138738	0.322355	HDAC6
ENSG00000094755	24.3903	12.3301	14.9144	0.982938	0.677838	1.45011	0.147029	0.334274	GABRP
ENSG00000094796	0	0.38453	0.302131	-1.53668	3.75742	-0.408973	0.682559	1	KRT31
ENSG00000094804	9.12301	62.4924	51.0561	-2.76741	0.67259	-4.11456	3.87914e-05	0.000974874	CDC6
ENSG00000094841	109.864	146.368	138.546	-0.419393	0.277051	-1.51377	0.130083	0.309825	UPRT
ENSG00000094880	178.782	218.187	209.743	-0.290042	0.214754	-1.35058	0.176829	0.373996	CDC23
ENSG00000094914	206.389	171.782	179.198	0.26529	0.322603	0.822341	0.410883	0.624955	AAAS
ENSG00000094916	1930.89	2629.57	2479.85	-0.446068	0.207055	-2.15435	0.031213	0.123675	CBX5
ENSG00000094963	3203.17	949.375	1432.33	1.75434	0.514619	3.409	0.000652005	0.00812903	FMO2
ENSG00000094975	429.199	583.045	550.078	-0.441941	0.27661	-1.59771	0.110109	0.27882	SUCO
ENSG00000095002	219.269	199.595	203.811	0.134657	0.340494	0.395475	0.692493	0.831226	MSH2
ENSG00000095015	546.385	626.452	609.294	-0.19708	0.221039	-0.89161	0.372602	0.590124	MAP3K1
ENSG00000095059	213.752	144.641	159.45	0.564398	0.283254	1.99255	0.0463107	0.161028	DHPS
ENSG00000095066	146.818	89.1154	101.48	0.721506	0.378206	1.90771	0.0564289	0.183382	HOOK2
ENSG00000095110	14.8106	10.8397	11.6906	0.446643	0.689388	0.647884	0.51706	0.711231	NXPE1
ENSG00000095139	762.621	1449.53	1302.33	-0.927201	0.228784	-4.05274	5.06212e-05	0.00121757	ARCN1
ENSG00000095203	121.094	66.6944	78.3513	0.862321	0.306353	2.8148	0.00488078	0.0347231	EPB41L4B
ENSG00000095209	58.9141	158.689	137.309	-1.42936	0.323169	-4.42293	9.73706e-06	0.000334779	TMEM38B
ENSG00000095261	275.07	446.935	410.107	-0.702179	0.209601	-3.35007	0.0008079	0.00944741	PSMD5
ENSG00000095303	217.534	271.889	260.241	-0.321031	0.306325	-1.04801	0.294635	0.513675	PTGS1
ENSG00000095319	592.564	683.856	664.293	-0.207377	0.194075	-1.06854	0.285277	0.50331	NUP188
ENSG00000095321	121.718	208.091	189.583	-0.77626	0.208873	-3.71642	0.000202069	0.00347909	CRAT
ENSG00000095370	888.749	445.512	540.492	0.996702	0.317762	3.13663	0.00170901	0.0164495	SH2D3C
ENSG00000095380	144.547	175.676	169.006	-0.283166	0.200279	-1.41386	0.157404	0.348607	NANS
ENSG00000095383	559.823	450.955	474.284	0.313005	0.216456	1.44604	0.148165	0.336277	TBC1D2
ENSG00000095397	136.814	80.1894	92.3234	0.772756	0.41763	1.85033	0.0642654	0.198919	WHRN
ENSG00000095464	35.6138	28.5462	30.0607	0.306288	0.463636	0.660623	0.508854	0.704699	PDE6C
ENSG00000095485	222.148	333.438	309.59	-0.588106	0.255147	-2.30497	0.0211681	0.0956126	CWF19L1
ENSG00000095539	81.8418	28.0967	39.6135	1.54373	0.529421	2.91589	0.00354678	0.0277032	SEMA4G
ENSG00000095564	980.773	1233.41	1179.28	-0.33049	0.293054	-1.12775	0.259427	0.474083	BTAF1
ENSG00000095574	241.714	264.872	259.909	-0.132652	0.292401	-0.453663	0.650072	0.803379	IKZF5
ENSG00000095585	33.2032	50.9813	47.1717	-0.62007	0.437277	-1.41803	0.156183	0.346855	BLNK
ENSG00000095587	4.98056	5.6195	5.48259	-0.194671	0.964143	-0.201911	0.839986	0.918682	TLL2
ENSG00000095596	7.40282	0.593941	2.05299	3.60144	1.33653	2.69462	0.00704699	0.0447514	CYP26A1
ENSG00000095627	11.071	5.12924	6.40248	1.10275	0.928015	1.18829	0.234721	0.447541	TDRD1
[truncated: 18,544 more rows]

## Sheet: FIG1c
Fig1e. Gene set enrichment analysis of hallmark lymphocyte inhibitory genes based on non-COVID-19 to COVID-19. FDR <0.05 defined as significant. Gene sets are ranked by the difference in the fraction of experiments with significant positive and negative enrichment
	ONTOLOGY	ID	Description	setSize	enrichmentScore	NES	pvalue	p.adjust	qvalues	rank	leading_edge	core_enrichment
GO:0071887	BP	GO:0071887	leukocyte apoptotic process	100	-0.413396	-1.74232	0.0042735	0.0347275	0.0203614	5267	tags=44%, list=26%, signal=33%	64127/29126/8772/27166/3958/6868/3569/84807/7157/4208/581/3620/57181/5133/578/2737/3579/8013/10945/8915/10461/1029/27242/5728/604/2207/96459/836/101/3559/3718/6194/4067/6366/6950/6387/3586/9212/3558/1514/6363/3091/1178/23657
GO:0046718	BP	GO:0046718	viral entry into host cell	120	-0.440771	-1.94043	0.00456621	0.0347275	0.0203614	3413	tags=35%, list=17%, signal=29%	9213/286827/5478/5818/1803/942/83737/3693/59272/3673/81607/9076/3678/26762/2838/7852/950/8724/3688/30835/5034/3921/7037/23601/10410/3956/3690/3685/1508/8519/10581/8547/1378/6317/983/339390/3356/2993/3303/3304/5806/10107
GO:0050777	BP	GO:0050777	negative regulation of immune response	141	-0.319584	-1.41811	0.0104167	0.0394918	0.0231548	4206	tags=31%, list=20%, signal=25%	8832/1398/54542/9173/27342/7128/5788/84868/51441/5682/634/80149/5771/604/2/725/7292/5692/90865/11213/7043/11326/3135/3559/3718/9655/3428/383/4067/57115/966/3586/282618/6223/3558/1378/127943/64092/3162/339390/6318/3598/116/1281
GO:0002695	BP	GO:0002695	negative regulation of leukocyte activation	169	-0.301914	-1.36743	0.0105263	0.0396636	0.0232556	4631	tags=33%, list=23%, signal=25%	3620/11146/5621/729230/7001/8832/2737/4345/54542/27342/7128/5788/84868/3146/10457/57162/10461/4192/634/27242/80149/5771/8530/604/57045/23495/441478/2615/942/7292/11326/836/3135/865/861/3559/3718/9655/284021/1840/383/4067/57115/3586/2267/282618/9572/3558/3149/64092/3162/339390/3598/51083/671

## Sheet: FIG1d
Fig1d. Principal component analysis of bulk transcriptomes of lung (green, women = 7, men = 4), heart (yellow, women=1, men=1), kidney (purple, women=1, men=1), liver (red, women=2, men=2) and spleen (blue, women=1, men=1)
Lung
	PC1	PC2	group	condition	name
Pt1	-7.28494	16.183	Men	Men	Pt1
Pt2	-17.3283	-8.37347	Men	Men	Pt2
Pt4	-16.2889	-2.26331	Men	Men	Pt4
Pt6	-16.7648	-1.91244	Men	Men	Pt6
Pt3	15.4685	-7.39361	Women	Women	Pt3
Pt5	4.01694	11.5549	Women	Women	Pt5
Pt8	9.67488	0.782313	Women	Women	Pt8
Pt9	4.31842	7.04112	Women	Women	Pt9
Pt10	5.78119	9.19746	Women	Women	Pt10
Pt11	-5.0483	-16.2343	Women	Women	Pt11
Pt12	23.4553	-8.58163	Women	Women	Pt12
Others
	PC1	PC2	Comments	gender	name
Pt5	-102.343	17.0643	liver	female	Pt5
Pt3	-24.9052	14.7227	liver	female	Pt3
Pt2	-28.1206	55.7297	liver	male	Pt2
Pt7	99.8427	103.948	liver	male	Pt7
Pt5	-28.5571	-37.2756	heart	female	Pt5
Pt6	9.84113	-70.2317	heart	male	Pt6
Pt5	-50.4681	-7.2598	spleen	female	Pt5
Pt6	100.352	-72.3652	spleen	male	Pt6
Pt3	13.5501	-47.106	kidney	female	Pt3
Pt6	10.8085	42.7731	kidney	male	Pt6

## Sheet: FIG1e
Fig1e. Comparison chemokine expression levels between men and women in lung, heart, kidney, liver and spleen
Gene	Log2fc	organ
IFNGR1	-0.978743	Heart
CXCL2	-0.950316	Heart
IL5	7.73384	Heart
CCR7	1.69705	Heart
IL6	-2.25111	Heart
IL6R	0.85469	Heart
CCR5	5.89354	Heart
CXCL16	2.90542	Heart
IL23R	1.21977	Heart
CXCL3	-1.68352	Heart
CCR1	-0.171092	Heart
IL7R	3.45413	Heart
PRF1	-0.485621	Heart
CCL5	1.07039	Heart
CCL20	0.828693	Heart
CCL3L1	0.78181	Heart
GZMK	0.694217	Heart
IFNGR1	1.2262	Kidney
CXCL2	2.36161	Kidney
IL5	-3.54678	Kidney
CCR7	1.47844	Kidney
IL6	6.05082	Kidney
IL6R	3.37209	Kidney
CCR5	5.86128	Kidney
CXCL16	0.202819	Kidney
IL23R	4.6716	Kidney
CXCL3	-2.47507	Kidney
CCR1	2.12706	Kidney
IL7R	1.77229	Kidney
PRF1	5.98994	Kidney
CCL5	0.608705	Kidney
CCL20	7.6212	Kidney
CCL3L1	-1.21039	Kidney
GZMK	8.07863	Kidney
IFNGR1	-0.956762	Liver
CXCL2	-0.8882	Liver
IL5	2.56153	Liver
CCR7	0.882475	Liver
IL6	1.26858	Liver
IL6R	-0.762459	Liver
CCR5	-0.0797253	Liver
CXCL16	0.235941	Liver
IL23R	6.73991	Liver
CXCL3	1.22189	Liver
CCR1	-0.264534	Liver
IL7R	0.490697	Liver
PRF1	2.26319	Liver
CCL5	1.65172	Liver
CCL20	0.205005	Liver
CCL3L1	0.857898	Liver
GZMK	1.74808	Liver
IFNGR1	0.772686	Lung
CXCL2	1.15883	Lung
IL5	1.02653	Lung
CCR7	0.316395	Lung
IL6	1.71241	Lung
IL6R	0.392864	Lung
CCR5	0.403965	Lung
CXCL16	0.718046	Lung
IL23R	2.36399	Lung
CXCL3	1.69148	Lung
CCR1	0.0500427	Lung
IL7R	1.09704	Lung
PRF1	0.3761	Lung
CCL5	1.48674	Lung
CCL20	1.49718	Lung
CCL3L1	2.10635	Lung
GZMK	1.22116	Lung
IFNGR1	0.406192	Spleen
CXCL2	-3.68672	Spleen
IL5	6.15681	Spleen
CCR7	-0.892932	Spleen
IL6	-1.77904	Spleen
IL6R	0.948162	Spleen
CCR5	4.65954	Spleen
CXCL16	0.535724	Spleen
IL23R	0.56056	Spleen
CXCL3	-0.867132	Spleen
CCR1	2.32975	Spleen
IL7R	3.02903	Spleen
PRF1	6.38611	Spleen
CCL5	7.98644	Spleen
CCL20	-0.153306	Spleen
CCL3L1	2.63632	Spleen
GZMK	9.03732	Spleen

## Sheet: FIG1f
Fig1f. Gene Ontology analysis of pathways enriched of multiple organs in women upregulate compared to men.
ID	Description	pvalue	log	GeneRatio	organ
GO:0002286	T cell activation involved in immune response	4.84679e-05	4.31455	0.0163339	lung
GO:0050870	positive regulation of T cell activation	0.000183662	3.73598	0.0263158	lung
GO:0009615	response to virus	0.00024254	3.61522	0.0335753	lung
GO:0051251	positive regulation of lymphocyte activation	0.000265835	3.57539	0.030853	lung
GO:0031343	positive regulation of cell killing	0.000325499	3.48745	0.0154265	lung
GO:0032729	positive regulation of interferon-gamma production	0.000408865	3.38842	0.0127042	lung
GO:0032602	chemokine production	0.000756974	3.12092	66.9487	lung
GO:0002821	positive regulation of adaptive immune response	0.000862103	3.06444	0.0172414	lung
GO:0032642	regulation of chemokine production	0.00333324	2.47713	0.0117967	lung
GO:0045954	positive regulation of natural killer cell mediated cytotoxicity	0.0141086	1.85052	0.00725953	lung
GO:2000503	positive regulation of natural killer cell chemotaxis	0.018208	1.73974	0.00272232	lung
GO:0032816	positive regulation of natural killer cell activation	0.089262	1.04933	0.00362976	lung
GO:0032635	interleukin-6 production	0.363351	0.439674	0.0108893	lung
GO:0002286	T cell activation involved in immune response	0.762429	0.117801	0.00441014	liver
GO:0050870	positive regulation of T cell activation	0.0239915	1.61994	0.0209482	liver
GO:0009615	response to virus	0.38231	0.417584	0.0198456	liver
GO:0051251	positive regulation of lymphocyte activation	0.0135096	1.86936	0.0264609	liver
GO:0031343	positive regulation of cell killing	0.465671	0.331921	0.00661521	liver
GO:0032729	positive regulation of interferon-gamma production	0.00255437	2.59272	0.0121279	liver
GO:0032602	chemokine production	0.210729	0.676275	0.00771775	liver
GO:0002821	positive regulation of adaptive immune response	0.400811	0.39706	0.00882029	liver
GO:0032642	regulation of chemokine production	0.300604	0.522005	0.00661521	liver
GO:0045954	positive regulation of natural killer cell mediated cytotoxicity	0.495486	0.304969	0.00330761	liver
GO:0032816	positive regulation of natural killer cell activation	0.414263	0.382724	0.00220507	liver
GO:0032635	interleukin-6 production	0.641736	0.192644	0.00882029	liver
GO:0002286	T cell activation involved in immune response	0.267116	0.573301	0.00667161	kidney
GO:0050870	positive regulation of T cell activation	0.015898	1.79866	0.0174203	kidney
GO:0009615	response to virus	0.0290185	1.53732	0.02298	kidney
GO:0051251	positive regulation of lymphocyte activation	0.0222246	1.65317	0.0211268	kidney
GO:0031343	positive regulation of cell killing	0.128689	0.890458	0.00778354	kidney
GO:0032729	positive regulation of interferon-gamma production	0.00378262	2.42221	0.00815419	kidney
GO:0032602	chemokine production	0.0146336	1.83465	0.00852483	kidney
GO:0002821	positive regulation of adaptive immune response	0.424786	0.37183	0.00815419	kidney
GO:0032642	regulation of chemokine production	0.0131316	1.88168	0.00815419	kidney
GO:0045954	positive regulation of natural killer cell mediated cytotoxicity	0.154792	0.810253	0.00407709	kidney
GO:2000503	positive regulation of natural killer cell chemotaxis	0.786424	0.104343	0.000370645	kidney
GO:0032816	positive regulation of natural killer cell activation	0.808602	0.0922651	0.00111193	kidney
GO:0032635	interleukin-6 production	0.0016198	2.79054	0.0151964	kidney
GO:0002286	T cell activation involved in immune response	0.0593462	1.22661	0.00915493	heart
GO:0050870	positive regulation of T cell activation	0.000138882	3.85735	0.0246479	heart
GO:0009615	response to virus	0.808783	0.0921678	0.015493	heart
GO:0051251	positive regulation of lymphocyte activation	0.000249553	3.60284	0.0288732	heart
GO:0031343	positive regulation of cell killing	0.934904	0.029233	0.00352113	heart
GO:0032729	positive regulation of interferon-gamma production	0.0257476	1.58926	0.0084507	heart
GO:0032602	chemokine production	0.000505489	3.29629	0.0126761	heart
GO:0002821	positive regulation of adaptive immune response	0.301707	0.520415	0.00915493	heart
GO:0032642	regulation of chemokine production	0.000646479	3.18945	0.0119718	heart
GO:0045954	positive regulation of natural killer cell mediated cytotoxicity	0.986289	0.00599559	0.000704225	heart
GO:2000503	positive regulation of natural killer cell chemotaxis	0.544088	0.264331	0.000704225	heart
GO:0032816	positive regulation of natural killer cell activation	0.657246	0.182272	0.00140845	heart
GO:0032635	interleukin-6 production	0.00107272	2.96951	0.0183099	heart
GO:0002286	T cell activation involved in immune response	2.4967e-07	6.60263	0.0145119	spleen
GO:0050870	positive regulation of T cell activation	9.43087e-21	20.0254	0.0373791	spleen
GO:0009615	response to virus	1.97141e-08	7.70522	0.0343008	spleen
GO:0051251	positive regulation of lymphocyte activation	2.48491e-25	24.6047	0.0470536	spleen
GO:0031343	positive regulation of cell killing	3.4522e-07	6.4619	0.0149516	spleen
GO:0032729	positive regulation of interferon-gamma production	5.42334e-06	5.26573	0.0114336	spleen
GO:0032602	chemokine production	0.00405016	2.39253	0.00967458	spleen
GO:0002821	positive regulation of adaptive immune response	4.7664e-05	4.32181	0.0153914	spleen
GO:0032642	regulation of chemokine production	0.0168788	1.77266	0.00835532	spleen
GO:0045954	positive regulation of natural killer cell mediated cytotoxicity	0.00492863	2.30727	0.00615655	spleen
GO:2000503	positive regulation of natural killer cell chemotaxis	0.00424243	2.37239	0.00219877	spleen
GO:0032816	positive regulation of natural killer cell activation	0.134423	0.871527	0.00263852	spleen
GO:0032635	interleukin-6 production	4.41045e-10	9.35552	0.0233069	spleen

## Sheet: SFIG1b,1c
sFig1b. Hierarchical clustering of decedents based on bulk RNA-sequencing of lung tissue
	Pt14	Pt15	Pt13	Pt4	Pt6	Pt9	Pt1	Pt3	Pt11	Pt2	Pt10	Pt12	Pt5	Pt8
Pt14	1	0.994156	0.994293	0.989873	0.991586	0.990393	0.98702	0.987646	0.990793	0.987709	0.990902	0.984482	0.984946	0.989525
Pt15	0.994156	1	0.997256	0.985927	0.988873	0.986995	0.984208	0.984843	0.986514	0.987319	0.986885	0.978504	0.980481	0.985016
Pt13	0.994293	0.997256	1	0.986732	0.989652	0.987618	0.985229	0.984894	0.986944	0.987861	0.987122	0.979087	0.981907	0.985085
Pt4	0.989873	0.985927	0.986732	1	0.993411	0.991077	0.992726	0.98969	0.991439	0.99061	0.991711	0.985775	0.99082	0.989406
Pt6	0.991586	0.988873	0.989652	0.993411	1	0.992988	0.992677	0.98944	0.993629	0.991708	0.992354	0.985743	0.990846	0.989581
Pt9	0.990393	0.986995	0.987618	0.991077	0.992988	1	0.992552	0.990826	0.994244	0.992505	0.995488	0.986306	0.992937	0.994046
Pt1	0.98702	0.984208	0.985229	0.992726	0.992677	0.992552	1	0.986954	0.989519	0.989661	0.991829	0.98446	0.993426	0.987561
Pt3	0.987646	0.984843	0.984894	0.98969	0.98944	0.990826	0.986954	1	0.991013	0.989942	0.99118	0.986756	0.987951	0.990987
Pt11	0.990793	0.986514	0.986944	0.991439	0.993629	0.994244	0.989519	0.991013	1	0.992216	0.992546	0.988013	0.991038	0.991835
Pt2	0.987709	0.987319	0.987861	0.99061	0.991708	0.992505	0.989661	0.989942	0.992216	1	0.991646	0.982059	0.988788	0.990027
Pt10	0.990902	0.986885	0.987122	0.991711	0.992354	0.995488	0.991829	0.99118	0.992546	0.991646	1	0.98612	0.992366	0.993324
Pt12	0.984482	0.978504	0.979087	0.985775	0.985743	0.986306	0.98446	0.986756	0.988013	0.982059	0.98612	1	0.988018	0.986643
Pt5	0.984946	0.980481	0.981907	0.99082	0.990846	0.992937	0.993426	0.987951	0.991038	0.988788	0.992366	0.988018	1	0.988579
Pt8	0.989525	0.985016	0.985085	0.989406	0.989581	0.994046	0.987561	0.990987	0.991835	0.990027	0.993324	0.986643	0.988579	1
sFig1c. Hierarchical clustering of men (n=4) and women (n=7) with COVID-19 based on bulk RNA-sequencing of lung tissue
	Pt1	Pt2	Pt4	Pt6	Pt3	Pt5	Pt8	Pt9	Pt10	Pt11	Pt12
Pt1	1	0.990851	0.993625	0.993532	0.988505	0.994279	0.988958	0.993471	0.992863	0.990676	0.986032
Pt2	0.990851	1	0.991695	0.992599	0.991179	0.990046	0.991087	0.993293	0.99257	0.993023	0.983784
Pt4	0.993625	0.991695	1	0.994176	0.990953	0.991902	0.990583	0.992116	0.992706	0.99244	0.987211
Pt6	0.993532	0.992599	0.994176	1	0.990646	0.991852	0.990677	0.993751	0.993148	0.994392	0.987126
Pt3	0.988505	0.991179	0.990953	0.990646	1	0.989429	0.992187	0.992016	0.992343	0.992166	0.988313
Pt5	0.994279	0.990046	0.991902	0.991852	0.989429	1	0.989958	0.993871	0.993384	0.992098	0.989299
Pt8	0.988958	0.991087	0.990583	0.990677	0.992187	0.989958	1	0.994817	0.994157	0.992824	0.988113
Pt9	0.993471	0.993293	0.992116	0.993751	0.992016	0.993871	0.994817	1	0.996114	0.994963	0.987769
Pt10	0.992863	0.99257	0.992706	0.993148	0.992343	0.993384	0.994157	0.996114	1	0.993443	0.987625
Pt11	0.990676	0.993023	0.99244	0.994392	0.992166	0.992098	0.992824	0.994963	0.993443	1	0.98934
Pt12	0.986032	0.983784	0.987211	0.987126	0.988313	0.989299	0.988113	0.987769	0.987625	0.98934	1

## Sheet: SFIG1d
sFig1d. Kaplan-Meier survival curve of men (n=4) and women (n=7) with COVID-19
Pt	Survival since symptom onset (days)	Women	Men		alive	0
10	42	1			death	1
5	36	1
12	37	1
11	36	1
3	35	1
9	30	1
8	28	1
1	30		1
4	22		1
6	20		1
2	15		1

## Sheet: FIG2c
Fig2c.Comparison of expression of selected genes between sexes of lung tissues with COVID-19
	Men
HAVCR2	28.8155	23.1963	23.8937	25.0975	25.3009	27.2355	27.0946	26.8902	27.203	27.9108	26.7216	28.9714	28.3722	24.8184	27.3297	29.0804	25.0138	24.0811	27.4575	33.8756	30.2166	31.903	31.7363	32.1072	31.1393	28.0676	27.7384	28.1784	28.7368	28.2754	25.2199	28.3033	24.8618	25.7437	23.5485	24.0736	24.1253	26.8725	26.1879	24.9181	24.8437	27.2817	23.9598	28.511	23.2669	26.0307	28.5203
PDCD1	29.821	29.8724	24.4901	25.1224	29.2509	25.7636	27.718	28.0004	26.9938	33.8228	28.1331	29.4086	29.8321	28.0697	26.4706	26.0755	24.5726	26.5921	33.4885	26.0632	27.1208	30.2055	25.5563	26.7646	26.0227	27.5576	30.3204	30.6287	29.1603	25.5447	28.6049	29.6136	29.0362	30.3344	27.1591	34.5237	32.2201	31.639	32.7226	30.2287	30.2506	31.756	28.2304	27.5037	28.382	26.2712	30.6325
SLAMF7	23.232	30.7506	25.0877	26.0316	22.1894	24.7537	21.6178	23.6357	25.2815	27.9834	25.7732	24.0269	22.0371	27.7707	24.5491	27.7949	26.7412	25.5668	24.4651	28.5871	27.1279	30.4288	26.6902	26.3442	28.7693	28.5201	27.5082	22.1058	26.9255	27.2151	27.4753	26.6829	25.587	29.3308	30.6718	25.9237	30.634	28.0485	24.528	27.1001	28.8328	23.3962	25.7894	25.298	26.8683	24.4806	28.5479
BTLA	22.6318	23.0428	22.1472	27.9368	28.0474	19.0558	23.6185	21.4058	24.2414	28.2817	23.8988	25.4722	26.7461	27.7762	24.1331	25.9571	21.6082	24.8115	28.5205	26.5951	24.4235	22.0957	21.1102	26.9646	23.3065	22.528	23.4123	25.2188	27.38	26.0712	26.6744	27.206	25.6653	26.1974	28.0147	27.0298	31.2131	26.302	27.5821	23.4762	24.8476	26.6773	23.0309	27.4243	24.4576	27.0563	31.3383
CD96	31.8856	25.1872	23.6539	21.6897	23.0976	24.5739	26.2034	24.78	24.7619	25.0707	20.3782	24.959	32.2832	27.806	25.3874	28.867	25.9441	22.3028	31.0305	24.1969	28.0728	24.1303	24.2748	23.6287	26.8658	24.2526	22.1814	23.6427	25.7736	24.2121	21.1075	30.8204	24.9722	30.0249	25.3555	26.4589	26.6045	24.8789	24.4205	25.309	25.4074	25.3221	25.3612	27.3371	20.8789	23.3151	27.2994
KLRK1	28.7838	26.3227	26.1196	31.4788	29.3581	24.8585	27.6164	25.374	26.6458	30.2446	29.8344	25.0772	26.6575	29.4981	28.8562	21.9723	28.4769	26.2948	21.6657	24.6804	29.542	28.0257	25.3803	25.2367	26.0678	25.7612	27.0138	26.048	28.6372	31.8307	29.0831	28.1573	29.6119	28.4103	26.7804	27.0724	30.2409	25.2403	25.5176	23.7412	27.4411	29.4632	27.5141	27.9293	24.3276	30.2047	31.3165
CD244	28.34	26.2292	31.6009	-1.9538	25.1298	31.0657	30.7142	28.6156	25.0411	31.5162	27.4904	26.049	23.8754	30.1414	25.8409	28.9083	28.4442	26.0734	29.2107	25.061	25.6652	27.0055	24.8319	25.4512	30.5079	25.0656	23.6894	26.4	28.035	29.4342	28.5806	30.4069	29.7493	22.8443	30.6306	23.6407	33.2772	27.1627	25.0405	29.4805	25.5196	28.0652	31.0215	29.6866	31.4456	27.4563	32.1106
KLRG1	25.1657	25.8517	21.7884	21.9831	25.066	24.7734	25.0887	28.2992	24.3432	22.624	24.601	25.1359	24.6152	27.5673	22.69	22.4443	27.05	21.4739	22.3303	25.009	24.6747	21.8849	24.4304	25.1127	21.2343	21.6253	23.8636	23.7961	22.5084	26.8453	26.1454	28.4255	26.2856	23.5625	30.1108	25.2538	24.298	25.2186	22.8661	22.2038	27.3492	22.0317	24.2639	25.2052	22.2585	25.1847	26.5136
CD69	23.1623	24.3498	26.2768	23.8312	28.6471	28.3081	25.897	27.8011	21.5857	23.8721	24.4467	29.3604	27.1097	27.4679	23.0243	24.0068	29.1024	27.7195	25.9823	24.8633	25.737	25.1143	25.4403	26.0384	22.9687	25.1671	23.7823	21.1977	26.8705	24.03	27.2676	25.7984	27.0989	21.1871	26.0527	26.1757	29.733	25.091	23.3586	25.3951	25.2688	26.9214	25.5595	29.1634	24.0283	27.2658	25.0373
MKI67	28.173	28.8865	25.5026	22.9701	24.8167	22.6309	26.5912	23.9408	27.6979	28.7414	27.6434	24.783	26.4053	30.4216	30.5648	26.6481	26.9296	24.8301	26.1295	26.1892	27.8472	31.2327	26.274	25.6747	26.9296	28.479	26.9536	28.1903	25.4224	23.2408	26.2654	24.2879	22.5513	23.1144	22.406	27.3972	28.8763	24.9015	23.6858	29.106	25.8287	23.6629	25.5552	23.5809	26.2201	26.6444	29.5498
TGFB2	28.1122	25.8346	29.8049	32.3432	35.5134	32.0746	32.4954	36.2169	35.6287	31.411	25.9028	31.5289	33.6111	32.1523	29.8696	25.3653	33.2008	24.1009	28.9436	27.2827	30.1391	31.8443	28.0733	31.6303	29.7421	25.3346	26.1322	26.7225	30.676	27.7248	30.3015	34.0401	29.9677	29.2519	24.6318	31.1147	32.4242	25.8832	30.0568	30.722	25.8967	30.1459	31.1303	30.6682	33.1411	32.6133	31.87
TGFB3	25.9489	34.0608	33.3293	29.7698	38.8549	26.157	37.5537	25.5156	34.2309	34.7918	32.5988	31.5876	28.7925	31.8999	30.3669	30.8463	33.3996	30.3187	40.1106	29.5316	29.1057	30.8163	30.8746	32.3302	29.2886	31.6462	31.7715	26.6067	33.3081	36.6941	34.2532	34.5367	30.2032	31.5084	31.9647	30.4286	29.393	29.4694	34.2549	31.0687	33.1244	30.5087	29.451	32.6708	28.6922	33.629	30.8869
IL6	25.6337	23.7431	22.8009	23.8001	23.1127	20.149	20.5742	20.8528	25.5976	26.3906	28.4674	23.3926	24.4629	25.499	24.2121	20.8218	25.8413	22.497	25.3682	25.084	19.48	24.9524	25.3378	23.046	21.4707	17.6598	26.0844	25.1047	25.1736	24.8912	33.1524	28.3481	26.4766	24.5212	22.7232	23.8721	27.1439	22.8469	29.8428	25.6077	24.3709	28.3648	22.0224	30.0356	27.2928	25.4979	27.8959
IL15	26.1826	25.0416	21.8693	22.7675	22.9392	19.1289	22.5706	22.7894	21.1883	27.195	19.3727	17.0621	25.6589	22.7492	23.1479	22.8735	24.769	18.7102	22.4009	22.0477	23.3263	21.5061	27.9325	26.9154	21.1012	20.3397	22.4883	20.6643	26.3999	23.431	23.6917	24.383	24.2322	18.919	24.2205	21.5841	27.6783	22.3116	24.825	22.9585	24.6134	24.4002	24.5826	22.4408	23.3529	23.1235	26.6135
CD83	30.8491	29.8387	26.5511	26.7129	40.1476	25.1736	27.2275	36.7555	28.0199	26.5016	33.158	29.7103	31.9753	27.9897	32.6824	29.8817	33.1423	31.9311	24.2824	27.696	24.4084	29.6864	26.8369	28.1357	26.2417	31.3588	27.7561	25.9956	26.8576	33.2437	26.9465	29.2474	30.8854	35.6918	31.9135	33.6424	28.8821	30.0766	27.2949	28.1333	26.3426	30.2687	24.3298	30.8903	32.543	31.6142	27.8585
FCGR3B	18.9572	24.4467	27.1347	25.6074	27.3254	25.4174	25.1182	28.0372	27.802	26.2827	23.9202	26.4165	27.5428	26.8616	24.4795	26.5234	28.8069	30.8997	24.6797	28.2451	23.2438	27.7731	25.0502	27.9903	23.5006	21.6725	27.9478	28.0787	24.6414	25.0457	33.8926	24.362	30.3227	25.0763	26.973	23.9167	27.6298	23.499	23.7257	24.1956	26.5194	27.4683	24.6248	26.1431	22.6537	27.4205	27.2111

## Sheet: FIG2d
Fig 2d: Percentage of cells of each phenotype in lung tissue of Men compared to Women
Phenotype	log2(fold_change)	-log10(p-value)
CCR5+	0.202	0.195
TIM-3+	0.79	1.198
CD39+	0.119	0.174
PD-1+	-0.316	0.352
Ki-67+	-0.53	0.573
GZMB+	1.076	1.13
CD56+	-0.168	0.189
FOXP3+	-0.051	0.029
CD80,CD83+	-0.635	0.54
ACE2+	-0.669	0.42
CD206+	-0.106	0.108
BATF3,BDCA2+	0.786	1.349
CD8+	-0.224	0.283
SARS-CoV-2 NP+	0.411	0.188
PD-1+ TIM-3+	1.044	0.998

[truncated: 13 more sheets: FIG2f, SFIG2b, SFIG2c,2d, SFIG2e, FIG3c, FIG3e,3g, 3h, SFIG3b, SFIG5b, 5c, SFIG5d, 5e, FIG4b, FIG4c, FIG4d]
